# Supplementary material for: Causes and predictors of mortality in Asian Indians with and without diabetes–10 year follow-up of the Chennai Urban Rural Epidemiology Study (CURES - 150)
Source: PLoS One. 2018 Jul 9;13(7):e0197376. doi: 10.1371/journal.pone.0197376 (PMC6037346; doi:10.1371/journal.pone.0197376)
Supplement: S1 Dataset — (XLS) [file pone.0197376.s001.xls]

## Sheet: Mortality dataset
Serial no	Age	Gender	Age at onset of diabetes	Duration of Diabetes	hypertension	BMI	WAIST	Systolic Blood pressure	Diastolic blood pressure	HBA1C	Cholesterol	Triglyceride	HDL	LDL	Fasting Blood sugar	Post prandial blood sugar	Expired/Alive status	Cause of death	Diabetes status	Smoking	Alcohol	Physical activity	Followup Years	Diab_group	Hyper cholosterol	Hyper triglyceride	LDL_CAT	HDL_CAT	Abdominal Obesity	BMI Categorised based on south asian	BMI Categorised based on WHO standard	HbA1c	Total complication
1	54	1	44	10	1	21.797	82	140	73	12.4	167	79	47	104	228	432	1	Renal failure	1	0	0	1	8.51745	1	0	0	1	0	1	1	1	5	2
2	61	0	48	13	1	22.9719	87	140	84	10.5	192	198	39	113	219	381	0		1	0	0	1	12.2656	1	0	1	1	1	2	1	1	5	2
3	79	1	79	0.3	1	27.59	111	161	99	9.4	236	319	37	135	134	305	1	IHD	1	0	1	1	12.2656	1	1	1	1	1	2	4	3	4	2
4	46	1	26	20	0	24.43	97	115	85	12.4	230	294	34	137	275	414	0		1	0	0	1	12.2574	1	1	1	1	1	2	3	1	5	3
5	61	0	41	20	0	21.91	84	120	70	8.8	183	268	30	99	151	318	1	cancer	1	0	1	1	11.4086	1	0	1	0	1	2	1	1	4	3
6	67	1	50	17	0	22.73	96	102	80	10.4	184	168	41	109	237	327	1	IHD	1	0	0	1	0.0136893	1	0	1	1	0	2	1	1	5	3
7	67	0	57	10	1	27.6	96	140	90	6.7	214	223	41	128	123	167	0		1	0	0	1	12.2546	1	1	1	1	1	2	4	3	1	2
8	70	0	65	5	0	32.55	110.25	126	82	7.1	232	101	45	167	114	150	0		1	0	0	1	12.2437	1	1	0	1	1	2	5	4	2	0
9	41	1	41	0.01	0	24.64	88	110	72	5.6	156	56	48	97	105	155	0		1	0	0	0	12.2437	1	0	0	0	0	1	3	1	1	0
10	67	0	64	3	1	32.89	121	178	108	6.1	203	118	48	131	88	181	0		1	0	0	0	12.2409	1	1	0	1	1	2	5	4	1	0
11	70	1			1	24.996	96	160	100	5.5	172	55	46	115	88		1	IHD	0				1.48665	0	0	0	1	0	2	3	1	1	0
12	38	0	28	10	0	25.38	90	94	70	6.3	191	178	40	115	96	242	0		1	0	0	1	12.2382	1	0	1	1	1	2	4	3	1	1
13	42	1			0	18.67	69.5	100	70	5.3	144	96	37	88	73	91	0		0	1	0	0	12.2382	0	0	0	0	1	1	1	1	1	1
14	48	1	40	8	0	23.38	88	100	76	6.5	132	57	33	88	93	142	0		1	0	0	0	12.2382	1	0	0	0	1	1	3	1	1	0
15	58	1	48	10	0	20.28	85	121	80	12.9	174	50	52	112	205	394	0		1	0	0	1	12.2327	1	0	0	1	0	1	1	1	5	3
16	45	0	42	3	0	26.4	96	100	70	6.4	200	82	44	140	97	123	0		1	0	0	0	12.2327	0	1	0	1	1	2	4	3	1	1
17	84	0			1	16.92	73	155	90	6	195	50	81	104	101	120	1	Cerebrovascular d	0	0	0	1	11.8001	1	0	0	1	0	1	2	2	1	0
18	73	0	66	7	1	17.26	75	161	92	9	154	355	27	56	207	351	1	Diabetes mellitus	1	0	0	1	3.62491	1	0	1	0	1	1	2	2	4	4
19	39	0	39	0.01	0	26.36	80	103	60	6.2	142	208	31	69	88	90	0		1	0	0	1	12.2272	0	0	1	0	1	2	4	3	1	0
20	83	0			1	26.06	88	206	99	6	186	94	66	101	83	103	1	IHD	0	0	0	1	10.2341	0	0	0	1	0	2	4	3	1	2
21	70	1			0	23.73	97.5	129	70	5.9	213	150	44	139	90	180	1	IHD	0					1	1	1	1	0	2	3	1	1	0
22	64	0	47		0	24.27	60.6	131	75	6.4	196	99	51	125	132	166	1	Circulatory disea	1					1	0	0	1	0	1	3	1	1	2
23	33	1			0	20.9	74	111	75	5.4	117	52	37	70	79	88	0		0	0	0	0	12.219	0	0	0	0	1	1	1	1	1	0
24	57	0			0	29.36	101	110	60	5.8	182	65	41	128	83	69	0		0	0	0	1	12.219	0	0	0	1	1	2	4	3	1	0
25	68	0	53	15	1	34.3	114	140	80	8	234	143	57	148	134	209	0		1	0	0	1	12.2163	1	1	0	1	0	2	5	4	3	2
26	60	0	50	10	0	24.76	86	131	68	10.2	225	123	44	156	124	200	0		1	0	0	1	12.2136	1	1	0	1	1	2	3	1	5	2
27	57	0			0	23.61	100	118	80	6.3	217	465	38	86	96	162	0		0	0	0	0	12.2053	1	1	1	0	1	2	3	1	1	1
28	44	1	44	0.01	0	25.67	94	129	89	6	217	159	30	155	83	118	0		1	1	0	1	12.2053	0	1	1	1	1	2	4	3	1	2
29	60	1	50	10	0	20.57	80	130	80	14	148	136	35	86	75	266	1	Renal failure	1	0	1	1	12.1971	1	0	0	0	1	1	1	1	5	3
30	50	1	40	10	0	22.75	86.5	124	80	6.3	189	96	46	124	109	184	0		1	0	1	1	12.1971	1	0	0	1	0	1	1	1	1	1
31	48	0			1	29.09	100	130	90	6.1	195	94	45	131	102	191	0		0	0	0	0	12.1971	1	0	0	1	1	2	4	3	1	1
32	61	0	53	8	1	32.09	104	126	90	8.2	217	214	34	140	117	261	0		1	0	0	1	12.1944	1	1	1	1	1	2	5	4	3	1
33	40	0	36	4	0	22.9	89.25	120	70	6.7	202	67	44	145	76	84	0		1	0	0	1	12.1944	0	1	0	1	1	2	1	1	1	0
34	49	1			1	27.87	99	150	100	5.7	155	126	39	91	83	92	0		0	0	0	1	12.1944	0	0	0	0	1	2	4	3	1	0
35	58	1	48	10	0	27.14	94.5	124	82	7.7	219	94	33	167	110	155	0		1	0	0	1	12.1944	1	1	0	1	1	2	4	3	2	0
36	48	0			0	17.36	65.5	118	66	6.1	136	71	54	68	84	80	0		0	0	0	1	12.1944	0	0	0	0	0	1	2	2	1	0
37	60	1	50	10	0	22.98	94	120	72	5.8	150	163	45	72	128	178	0		1	1	1	1	12.1889	1	0	1	0	0	2	1	1	1	1
38	55	0	55	0.01	0	27.73	90.5	119	80	5.7	215	94	49	147	95	109	0		1	0	0	1	12.1862	0	1	0	1	1	2	4	3	1	1
39	59	0	51	8	0	24.32	80	118	82	13.6	231	232	30	155	234	353	0		1	0	0	1	12.1834	1	1	1	1	1	2	3	1	5	2
40	40	0	40	0.01	0	25.57	92	104	70	6	199	178	42	121	89	182	0		1	0	0	0	12.178	1	0	1	1	1	2	4	3	1	0
41	34	0			0	17.9	67	96	64	5.5	134	100	28	86	94	67	0		0	0	0	1	12.1834	0	0	0	0	1	1	2	2	1	1
42	40	1			0	20.32	67	110	60	5.3	182	133	40	115	97	60	0		0	0	1	0	12.1834	0	0	0	1	0	1	1	1	1	0
43	65	1	53	12	0	20.39	80	122	70	8.7	186	222	32	110	191	282	0		1	1	0	1	12.178	1	0	1	1	1	1	1	1		1
44	47	0	37	10	0	20.82	84	94	60	7.2	212	312	38	112	254	362	0		1	0	0	1	12.178	1	1	1	1	1	2	1	1	2	3
45	68	0	49	19.3	1	21.35	94	160	71	8.8	220	223	49	126	150	291	1	Lung	1	0	0	1	12.1752	1	1	1	1	1	2	1	1	4	3
46	53	1			0	21.36	79.5	122	78	5	175	80	46	113	88	91	0		0	1	1	0	12.1752	0	0	0	1	0	1	1	1	1	1
47	53	1	53	0.01	1	24.12	86.5	134	90	5.8	359	295	52	248	77	98	0		1	0	0	1	12.1752	0	1	1	1	0	1	3	1	1	1
48	64	1	54	10	1	27.54	98.5	132	98	6.9	288	306	42	185	119	254	0		1	0	0	1	12.1752	1	1	1	1	0	2	4	3	1	0
49	37	0			0	22.12	98	116	70	5.8	139	56	35	93	89	85	0		0	0	0	1	12.1752	0	0	0	0	1	2	1	1	1	0
50	82	1			0	19.91	82	91	70	5	158	108	43	93	80	94	1	Lung	0	0	0	1	11.0746	0	0	0	0	0	1	1	1	1	1
51	70	0	60	10	0	29.32	99	110	70	6.3	189	82	55	118	93	152	0		1	0	0	1	12.167	1	0	0	1	0	2	4	3	1	2
52	74	1			0	21.7	83	134	76	5.1	129	71	40	75	82	104	1	Cerebrovascular d	0	0	0	1	8.06297	0	0	0	0	0	1	1	1	1	1
53	56	1			0	21.37	81	110	70	5.7	150	58	54	84	88	80	0		0	1	1	0	12.167	0	0	0	0	0	1	1	1	1	1
54	49	0	38	11	0	20.7	78	118	70	9.1	120	450	31		225	400	0		1	0	0	1	12.167	1	0	1		1	1	1	1	4	2
55	73	1	65	8	1	34.59	92	140	80	8.9	165	162	35	98	114	196	0		1	0	0	1	12.1643	1	0	1	0	1	2	5	4	4	0
56	48	0			0	26.98	97	126	80	5.9	250	122	64	162	85	99	0		0	0	0	1	12.1588	0	1	0	1	0	2	4	3	1	1
57	54	0	45	9	0	22.89	93	120	66	7.7	222	250	32	140	153	247	0		1	0	0	1	12.1506	1	1	1	1	1	2	1	1	2	0
58	62	0	50	12	1	19.77	78.5	140	80	11.3	301	264	47	201	278	372	0		1	0	0	1	12.1478	1	1	1	1	1	1	1	1	5	4
59	46	1	38	8	1	21.73	84	156	106	5.4	188	444	54	45	102	92	1	IHD	1	0	0	1	7.72895	1	0	1	0	0	1	1	1	1	0
60	52	0	39	13	0	25.88	92	138	80	9.7	247	127	50	172	271	334	0		1	0	0	1	12.1451	1	1	0	1	0	2	4	3	5	4
61	56	1			1	23.53	90	174	120	6.2	196	157	51	114	104	162	1	IHD	0	1	1	1	10.4285	1	0	1	1	0	2	3	1	1	1
62	51	1			0	24.14	89	110	70	5.6	182	92	37	127	92	61	0		0	0	0	0	12.1424	0	0	0	1	1	1	3	1	1	0
63	59	1	44	15	0	21.26	85	110	76	12.9	288	101	52	216	317	470	0		1	1	1	1	12.1396	1	1	0	1	0	1	1	1	5	2
64	49	0	45	4	0	28.76	91.75	130	80	6.8	188	112	40	126	106	96	0		1	0	0	0	12.1396	1	0	0	1	1	2	4	3	1	0
65	67	0	37	30	1	22.94	98	150	90	7.1	181	293	38	84	136	267	1	IHD	1	0	0	1	10.9185	1	0	1	0	1	2	1	1	2	2
66	56	1	46	10	0	19.27	81	120	70	11.3	161	67	37	111	208	355	1	Diabetes mellitus	1	1	1	1	8.13142	1	0	0	1	1	1	1	1	5	3
67	41	0			0	20.83	75.5	100	60	5.8	181	107	38	122	85	99	0		0	0	0	1	12.1314	0	0	0	1	1	1	1	1	1	0
68	75	0	63	12	1	23.15	89	140	84	6.3	291	122	66	201	108	171	0		1	0	0	1	12.1232	1	1	0	1	0	2	3	1	1	2
69	75	1	45	30	1	24.86	94	140	90	8.7	248	175	48	165	261	374	0		1	0	0	1	12.1232	1	1	1	1	0	2	3	1		4
70	72	1	69	3	1	25.1	83	130	90	5.8	298	278	51	191	89	136	0		1	0	0	1	12.1177	0	1	1	1	0	1	4	3	1	3
71	61	0	54	7	0	27.51	95	120	70	6.5	218	145	38	151	100	177	0		1	0	0	1	12.1177	1	1	0	1	1	2	4	3	1	1
72	76	0	72	4	1	25.09	83	150	70	5.7	285	134	59	199	99	90	1	cancer	1	0	0	1	3.88501	0	1	0	1	0	2	4	3	1	2
73	52	0			0	25.1	81	110	70	5.9	184	82	60	108	103	132	0		0	0	0	1	12.1123	1	0	0	1	0	2	4	3	1	1
74	83	1	72	11	0	27.25	102.5	120	70	6.1	171	62	55	104	110	131	1	Renal failure	1	0	0	0	10.7242	1	0	0	1	0	2	4	3	1	1
75	58	0	42	16.7	0	25.44	88	132	80	10.4	232	88	61	153	228	298	0		1	0	0	1	12.1095	1	1	0	1	0	2	4	3	5	0
76	67	0	55	12	1	32.59	126	160	100	10.8	253	185	51	165	235	370	1	IHD	1	0	0	1	5.36071	1	1	1	1	0	2	5	4	5	2
77	50	0	40	10	1	32.57	103	150	110	9.4	176	82	36	124	217	387	0		1	0	0	1	12.1013	1	0	0	1	1	2	5	4	4	0
78	55	0	47	8	1	24.5	86	140	90	8.6	183	120	48	111	186	301	0		1	0	0	0	12.0931	1	0	0	1	1	2	3	1	3	3
79	58	1	49	9	1	29.4	117	164	80	10.8	177	363	45	59	238	368	0		1	1	1	1	12.0931	1	0	1	0	0	2	4	3	5	2
80	54	1			0	20.89	80	110	82	4.9	193	59	45	136	76	92	0		0	0	0	0	12.0821	0	0	0	1	0	1	1	1	1	0
81	64	1			1	24.96	92	150	100	6.5	183	80	49	118	97	76	0		0	0	0	1	12.0712	0	0	0	1	0	2	3	1	1	0
82	84	0			1	19.92	91	170	70	6.3	278	153	59	188	89	165	0		0	0	0	1	12.0712	1	1	1	1	0	2	1	1	1	2
83	55	1	53	2	1	25.94	93	136	90	6.3	144	89	34	92	102	105	0		1	0	0	0	12.0684	1	0	0	0	1	2	4	3	1	0
84	50	0			0	18.3	78	120	80	5.6	236	128	56	154	82	65	0		0	0	0	1	12.0684	0	1	0	1	0	1	2	2	1	1
85	52	0	52	0.01	0	19.33	85	100	70	5.7	153	116	45	85	83	90	0		1	0	0	0	12.0684	0	0	0	0	1	2	1	1	1	0
86	68	0	58	10	1	26.23	110	140	74	9.7	213	98	41	152	321	400	1	IHD	1	0	0	1	6.90212	1	1	0	1	1	2	4	3	5	1
87	67	0			1	28.3	93	186	90	6.4	192	132	39	127	101	110	0		0	0	0	1	12.0657	1	0	0	1	1	2	4	3	1	3
88	50	0			0	18.4	78	126	80	5.7	125	47	49	67	98	85	0		0	0	0	1	12.0548	0	0	0	0	1	1	2	2	1	0
89	46	0			0	28.04	105	110	70	6	194	161	50	112	93	103	0		0	0	0	0	12.0548	0	0	1	1	0	2	4	3	1	0
90	54	1	43	11	0	20.59	82	124	80	7.8	189	147	30	130	136	232	0		1	0	1	1	12.0493	1	0	0	1	1	1	1	1	2	1
91	72	1	62	10	0	22.3	83	136	80	6.7	190	163	42	115	125	218	0		1	0	0	1	12.0465	1	0	1	1	0	1	1	1	1	1
92	62	1			0	21.48	82.5	110	80	5.6	214	145	35	150	94	97	0		0	0	0	0	12.0411	0	1	0	1	1	1	1	1	1	1
93	82	1			1	19.94	79	168	98	6.3	222	224	56	121	109	111	0		0	0	0	1	12.0411	1	1	1	1	0	1	1	1	1	1
94	58	1	57	1.5	1	29.2	96	170	110	5.7	182	101	47	115	103	143	0		1	0	1	1	12.0301	1	0	0	1	0	2	4	3	1	1
95	52	0			0	24.99	91	110	70	5.8	153	80	47	90	89	126	0		0	0	0	1	12.0301	0	0	0	0	1	2	3	1	1	0
96	61	0	47	14	0	26.83	97	130	70	11.7	216	156	42	143	224	391	0		1	0	0	1	12.0274	1	1	1	1	1	2	4	3	5	1
97	52	0			0	17.36	79	134	80	5.3	235	120	86	125	89	120	0		0	0	0	1	12.0219	0	1	0	1	0	1	2	2	1	0
98	43	1			1	26.82	93	130	100	5.8	236	200	38	158	95	99	0		0	0	0	1	12.0246	0	1	1	1	1	2	4	3	1	0
99	62	0	57	5	0	23.6	92	120	66	7.2	214	160	43	139	66	192	1	IHD	1	0	0	1	12.0246	1	1	1	1	1	2	3	1	2	1
100	69	0	61	8	1	30.43	113	150	80	7.8	190	179	38	116	180	283	0		1	0	0	0	12.0164	1	0	1	1	1	2	5	4	2	2
101	73	1			0	21.83	93.5	130	80	6.1	260	131	66	168	86	98	0		0	0	0	1	12.0164	0	1	0	1	0	2	1	1	1	1
102	70	1	58	12	0	22.11	88	124	78	8.4	176	103	37	118	171	246	0		1	1	0	1	12.011	1	0	0	1	1	1	1	1	3	1
103	46	1	46	0.01	0	28.8	95.5	100	70	6.4	186	141	39	119	83	128	0		1	0	0	1	12.0082	0	0	0	1	1	2	4	3	1	0
104	40	0			0	32.91	107	124	80	5.7	161	138	35	98	91	127	0		0	0	0	1	12.0082	0	0	0	0	1	2	5	4	1	1
105	49	1			1	28.01	108	110	90	5.7	198	159	37	129	91	84	0		0	1	1	0	12.0055	0	0	1	1	1	2	4	3	1	0
106	46	0	46	0.01	0	34.29	105	130	70	6.4	203	130	42	135	95	168	0		1	0	0	1	12.0055	1	1	0	1	1	2	5	4	1	1
107	50	1	45	5	0	31.83	106	118	80	6.9	200	434	29	84	145	275	0		1	0	1	1	12.0027	1	1	1	0	1	2	5	4	1	1
108	42	0			0	27.36	104	128	88	5.6	169	99	47	102	90	108	0		0	0	0	1	12.0027	0	0	0	1	1	2	4	3	1	0
109	47	1			0	31.59	104	100	70	6	195	94	38	138	81	78	0		0	0	0	0	11.989	0	0	0	1	1	2	5	4	1	0
110	39	0			0	31.29	116	110	80	5.8	207	85	40	150	90	95	0		0	0	0	1	11.989	0	1	0	1	1	2	5	4	1	0
111	74	1			0	27.22	103	110	68	6.5	199	93	49	131	86	110	0		0	0	0	1	11.9863	0	0	0	1	0	2	4	3	1	1
112	75	0	67	8	1	17.27	82	140	90	5.4	217	112	59	136	91	62	1	Lung	1	0	0	1	8.48186	0	1	0	1	0	2	2	2	1	1
113	53	1	53	0.01	0	23.44	90	100	80	5.6	231	205	36	154	94	119	0		1	0	1	0	11.9754	0	1	1	1	1	2	3	1	1	0
114	45	0	36	9	1	24.23	84.5	150	98	9.7	180	134	43	110	215	343	0		1	0	0	1	11.9754	1	0	0	1	1	2	3	1	5	1
115	75	0	66	9	1	21.31	87	160	90	7.2	219	89	57	144	100	151	1	Lung	1	0	0	1	9.94114	1	1	0	1	0	2	1	1	2	1
116	70	1	70	0.3	1	16.9	84.5	140	90	5.7	176	69	49	113	93	88	0		1	0	0	0	11.9699	0	0	0	1	0	1	2	2	1	1
117	60	0			1	20.89	95	130	100	5.8	217	59	64	141	104	99	1	Accidental fall	0	0	0	1	9.02669	1	1	0	1	0	2	1	1	1	0
118	42	1			0	21.31	89	120	78	4.9	159	195	32	88	92	114	0		0	1	1	0	11.9535	0	0	1	0	1	1	1	1	1	1
119	68	1			1	19.04	85	150	95	6.9	243	112	52	169	112	161	0		0	0	0	1	11.9507	1	1	0	1	0	1	1	1	1	0
120	62	0	54	8	1	29.99	111.5	155	100	5.8	193	353	49	73	114	187	0		1	0	0	1	11.9507	1	0	1	0	1	2	4	3	1	1
121	43	0	36	7	0	26.35	94	120	85	9.8	198	88	42	138	252	331	0		1	0	0	1	11.948	1	0	0	1	1	2	4	3	5	1
122	48	1	48	0.01	0	22.01	85	120	80	6.1	209	168	54	121	112	133	0		1	0	0	0	11.948	1	1	1	1	0	1	1	1	1	1
123	81	0	66	15	0	23.56	97	120	68	7	214	99	51	143	138	191	1	IHD	1	0	0	1	8.92813	1	1	0	1	0	2	3	1	2	1
124	51	0	41	10	0	20.63	91	130	80	7.6	180	234	40	93	124	209	0		1	0	0	1	11.937	1	0	1	0	1	2	1	1	2	0
125	35	0	25	10	0	21.36	85	110	74	5.8	168	101	50	98	60	147	0		1	0	0	1	11.937	1	0	0	0	0	2	1	1	1	1
126	58	0			0	23.41	90	120	77	5.3	259	118	57	178	106	152	0		0	0	0	0	11.9343	1	1	0	1	0	2	3	1	1	1
127	45	0			0	22.2	70	110	60	4.6	197	116	39	135	81	110	0		0	0	0	1	11.9316	0	0	0	1	1	1	1	1	1	0
128	52	1	46	6	1	19.92	79	130	94	15.5	336	136	66	243	303	477	1	Cerebrovascular d	1	0	0	1	3.44695	1	1	0	1	0	1	1	1	5	0
129	49	0			1	24.02	94	130	90	5.5	185	102	48	117	103	106	0		0	0	0	1	11.9288	1	0	0	1	1	2	3	1	1	0
130	48	0	48	0.2	0	28.95	92	120	80	5.8	177	56	48	118	89	116	0		1	0	0	1	11.9288	0	0	0	1	1	2	4	3	1	0
131	54	1			0	15.39	69	126	88	5.7	149	84	49	83	81	65	0		0	1	1	1	11.54	0	0	0	0	0	1	2	2	1	0
132	51	0	41	10	1	26.37	109	130	90	9.9	168	185	42	89	214	253	0		1	0	0	1	11.9261	1	0	1	0	1	2	4	3	5	2
133	57	1	45	12	0	27.92	93	120	80	7.1	212	97	40	153	117	204	0		1	0	0	0	11.9206	1	1	0	1	0	2	4	3	2	2
134	61	1	52	9	0	21.4	90	130	80	7.7	174	151	35	109	138	275	1	IHD	1	1	1	1	4.85969	1	0	1	1	1	2	1	1	2	2
135	55	0	41	14	1	31.85	111	138	90	9.2	185	162	47	106	214	275	1	Lung	1	0	0	1	6.91307	1	0	1	1	1	2	5	4	4	1
136	71	1			1	26.01	97	137	90	6.5	199	108	43	134	100	129	0		0	1	1	0	11.9124	1	0	0	1	0	2	4	3	1	1
137	41	1			0	23.81	84	115	70	5.2	187	85	50	120	80	80	0		0	1	1	0	11.9124	0	0	0	1	0	1	3	1	1	0
138	49	0			0	21.89	88	120	75	5.7	151	72	50	87	90	96	0		0	0	0	1	11.9097	0	0	0	0	0	2	1	1	1	0
139	61	0			0	14.02	65	118	75	5.7	152	43	55	88	86	96	0		0	0	0	1	11.9097	0	0	0	0	0	1	2	2	1	1
140	63	1	50	13	0	21.16	91	110	64	6.1	183	70	34	135	86	99	1	Lung	1	1	0	0	11.5702	0	0	0	1	1	2	1	1	1	0
141	38	0			0	16.07	76	116	78	5.9	139	52	55	74	83	67	0		0	0	0	1	11.9836	0	0	0	0	0	1	2	2	1	0
142	46	1	43	3	1	26.4	102	114	90	8.4	154	148	37	87	143	189	0		1	0	1	0	11.8987	1	0	0	0	1	2	4	3	3	2
143	62	1	53	9	0	20.23	79	120	70	4.8	203	93	42	142	314	483	1	Cerebrovascular d	1	0	1	1	8.90349	1	1	0	1	0	1	1	1	1	1
144	61	0			0	28.65	99	120	85	5.7	202	89	47	137	87	95	0		0	0	0	0	11.896	0	1	0	1	1	2	4	3	1	0
145	53	0	41	12	0	21.99	97	100	70	10.9	187	97	38	130	233	323	0		1	0	0	1	11.8932	1	0	0	1	1	2	1	1	5	2
146	80	1	75	5	0	22.04	87	118	80	11	162	93	47	96	217	409	1	Accidental fall	1	0	0	1	3.65503	1	0	0	0	0	1	1	1	5	2
147	75	0	72	3	0	23.64	93	120	68	15.1	216	197	40	137	417	572	1	Renal failure	1	0	0	1	1.48392	1	1	1	1	1	2	3	1	5	3
148	72	1	59	13	1	23.75	93	145	88	10.5	173	89	39	116	200	166	1	Diabetes mellitus	1	1	0	1	9.97125	1	0	0	1	1	2	3	1	5	2
149	72	0			1	23.46	93	150	83	5.7	187	181	35	116	89	155	0		0	0	0	1	11.8768	1	0	1	1	1	2	3	1	1	1
150	72	0	71	1	1	25.51	109	158	93	5.6	228	186	57	134	99	200	0		1	0	0	1	11.8768	1	1	1	1	0	2	4	3	1	0
151	42	0			0	22.81	96	124	80	5.4	160	89	33	109	88	99	0		0	0	0	1	11.8768	0	0	0	1	1	2	1	1	1	0
152	57	0	53	4	0	22.64	116	120	83	5.9	168	98	53	95	90	141	0		1	0	0	1	11.8686	1	0	0	0	0	2	1	1	1	1
153	62	1	52	10	0	28.71	105.5	134	70	6.7	211	225	32	134	105	121	0		1	0	1	0	11.8494	1	1	1	1	1	2	4	3	1	1
154	51	0	36	15	1	26.18	106	150	90	7.3	191	101	44	127	151	226	0		1	0	0	1	11.8549	1	0	0	1	1	2	4	3	2	1
155	35	0			0	35.85	106	138	70	6	144	54	44	89	91	64	0		0	0	0	1	11.8494	0	0	0	0	1	2	5	5	1	0
156	41	1			0	29.27	100	120	81	5.6	155	82	32	107	99	133	0		0	1	1	0	11.8494	0	0	0	1	1	2	4	3	1	0
157	71	0	51	20	1	34.62	110	140	80	7.7	195	170	49	112	122	194	0		1	0	0	1	11.8412	1	0	1	1	1	2	5	4	2	1
158	30	1	22	8	0	20.61	79	120	80	7.7	196	176	34	127	89	92	0		1	0	0	1	11.8412	0	0	1	1	1	1	1	1	2	1
159	64	1	54	10	0	25.64	96	130	80	9.4	179	73	48	116	207	355	0		1	1	1	1	11.8357	1	0	0	1	0	2	4	3	4	1
160	48	0			0	25.38	94	100	60	5.3	191	68	44	133	96	121	0		0	0	0	0	11.8357	0	0	0	1	1	2	4	3	1	0
161	53	1	36	17	1	23.84	101	140	96	10.6	174	97	35	120	216	334	0		1	1	1	1	11.8357	1	0	0	1	1	2	3	1	5	2
162	44	0	42	2	0	25.12	96	102	78	10.3	172	184	45	90	198	316	0		1	0	0	1	11.8303	1	0	1	0	1	2	4	3	5	0
163	45	0	35	10	0	29.02	98	110	80	8.7	150	99	38	92	150	263	0		1	0	0	0	11.8303	1	0	0	0	1	2	4	3		1
164	62	0	52	10	1	22.85	87	192	92	6.6	215	52	56	149	128	152	0		1	0	0	1	11.8248	1	1	0	1	0	2	1	1	1	1
165	53	1	53	0.6	0	27.38	95	119	80	5.8	251	693	44	68	88	114	0		1	0	0	1	11.8248	0	1	1	0	0	2	4	3	1	0
166	48	0			0	28.32	88	112	80	5.4	205	201	35	130	83	83	0		0	0	0	0	11.8248	0	1	1	1	1	2	4	3	1	1
167	43	0			0	21.67	79	118	82	5.3	149	128	43	80	94	89	0		0	0	1	1	11.8248	0	0	0	0	1	1	1	1	1	0
168	54	1	44	10	1	27.16	109	140	90	9.2	241	206	37	163	208	295	0		1	1	1	1	11.8193	1	1	1	1	1	2	4	3	4	1
169	48	0	30	18	0	23.51	88	122	82	7.5	267	230	38	183	123	195	0		1	0	0	1	11.8193	1	1	1	1	1	2	3	1	2	1
170	33	0			1	23.36	77	140	90	5.4	158	95	45	94	97	113	0		0	0	0	0	11.8166	0	0	0	0	1	1	3	1	1	1
171	42	0			0	33.48	103	130	80	5.6	173	106	56	96	81	121	0		0	0	0	1	11.8166	0	0	0	0	0	2	5	4	1	0
172	63	1	38	25	0	22.93	90.5	118	77	9.4	174	153	41	102	159	273	0		1	1	1	1	11.8111	1	0	1	1	0	2	1	1	4	1
173	42	1	37	5	0	28.7	95	120	70	6.1	269	293	40	170	99	90	0		1	1	1	1	11.8056	0	1	1	1	0	2	4	3	1	1
174	36	0	36	0.01	0	26.92	102	110	70	5.7	141	47	41	91	82	124	0		1	0	0	1	11.8056	0	0	0	0	1	2	4	3	1	0
175	32	0			0	38.05	85	122	82	4.6	210	232	56	108	50	124	0		0	0	0	1	11.8029	0	1	1	1	0	2	5	5	1	0
176	54	1			1	25.8	77	120	90	5.5	203	66	68	122	99	109	0		0	1	0	0	11.8029	0	1	0	1	0	1	4	3	1	0
177	47	0			0	21.12	81	120	77	5.9	251	97	51	181	98	134	0		0	0	0	0	11.8029	0	1	0	1	0	2	1	1	1	1
178	45	0			0	19.49	66	114	88	5.6	143	42	49	86	81	117	0		0	0	0	1	11.8001	0	0	0	0	1	1	1	1	1	0
179	43	0			0	21.05	87.5	101	71	5.4	246	54	77	158	87	120	0		0	0	0	0	11.8001	0	1	0	1	0	2	1	1	1	0
180	51	0	41	10	0	33.32	93	118	72	6.5	186	172	42	110	60	148	0		1	0	0	1	11.8001	1	0	1	1	1	2	5	4	1	0
181	54	0			0	25.29	81.5	116	82	5.8	296	262	39	205	91	94	0		0	0	0	0	11.8001	0	1	1	1	1	2	4	3	1	0
182	46	0			1	18.55	68	120	98	5.1	141	66	43	85	87	134	0		0	0	0	0	11.8001	0	0	0	0	1	1	1	1	1	1
183	55	1			1	25.21	88.25	106	98	5.6	204	124	47	132	79	62	0		0	0	0	0	11.8001	0	1	0	1	0	1	4	3	1	0
184	55	1			0	21.17	86	119	62	4.7	190	157	26	133	95	133	0		0	1	0	0	11.7974	0	0	1	1	1	1	1	1	1	0
185	68	1	65	3	0	27.66	97.5	136	78	6.9	238	162	37	169	145	107	0		1	1	1	1	11.7974	1	1	1	1	1	2	4	3	1	1
186	65	0	51	14	1	24.8	84	142	86	6.2	164	106	37	106	109	291	1	IHD	1	0	0	1	9.95756	1	0	0	1	1	2	3	1	1	0
187	49	1	43	6	0	21.56	81	122	82	10.9	179	120	35	120	236	325	1	Lung	1	1	0	1	1.8809	1	0	0	1	1	1	1	1	5	4
188	83	0	64	19	1	24.63	98	172	80	6.8	241	181	45	160	112	244	0		1	0	0	1	11.7755	1	1	1	1	1	2	3	1	1	2
189	53	0	43	10	0	24.54	97	120	82	6.2	151	95	50	82	87	190	0		1	0	0	0	11.7755	1	0	0	0	0	2	3	1	1	0
190	48	0			0	18.26	84	92	62	5.3	195	54	70	114	78	105	0		0	0	0	1	11.7837	0	0	0	1	0	2	2	2	1	1
191	64	1			0	26.39	99.5	110	60	5.4	214	433	46	81	76	40	0		0	0	0	1	11.7837	0	1	1	0	0	2	4	3	1	1
192	78	0	48	30	1	25.36	102.25	150	80	10	179		39		75	240	0		1	0	0	1	11.7755	1	0			1	2	4	3	5	2
193	60	1	50	10	0	24.02	83.5	112	72	6.9	218	115	47	148	106	193	0		1	0	0	0	11.7755	1	1	0	1	0	1	3	1	1	0
194	50	0			0	25.81	83	112	72	5.2	152	74	38	99	81	122	0		0	0	0	1	11.7728	0	0	0	0	1	2	4	3	1	0
195	57	1	39	18	0	21.45	78	110	70	11.7	283	276	46	182	186	380	0		1	1	1	1	11.7728	1	1	1	1	0	1	1	1	5	1
196	33	0			0	18.63	97	124	70	5.6	122	57	41	70	85	98	0		0	0	0	1	11.7755	0	0	0	0	1	2	1	1	1	1
197	57	0	57	0.3	0	28.45	107	120	80	6.1	181	122	35	122	91	98	0		1	0	0	1	11.7728	0	0	0	1	1	2	4	3	1	0
198	75	0			1	36.01	80	130	92	5.5	161	54	67	83	74	89	0		0	0	0	1	11.7728	0	0	0	0	0	2	5	5	1	0
199	39	0	31	8	0	26.56	83	110	74	5.7	211	142	64	119	81	71	0		1	0	0	1	11.7728	0	1	0	1	0	2	4	3	1	0
200	33	1			0	26.34	89	120	80	5.6	158	218	27	87	80	94	0		0	0	0	1	11.7728	0	0	1	0	1	1	4	3	1	0
201	50	0	46	4	0	27.51	104	120	80	5.1	149	76	47	87	83	121	0		1	0	0	0	11.7673	0	0	0	0	1	2	4	3	1	0
202	48	0			0	27.94	95	129	86	5.3	135	83	40	78	81	105	0		0	0	0	0	11.7673	0	0	0	0	1	2	4	3	1	0
203	51	1			0	24.49	84	110	70	5.7	166	54	48	107	80	103	0		0	0	0	0	11.7673	0	0	0	1	0	1	3	1	1	0
204	54	1			0	28.07	90	120	84	5.8	197	99	40	137	82	57	0		0	0	0	1	11.7673	0	0	0	1	0	2	4	3	1	0
205	37	0			0	24.71	94	110	70	5.8	202	159	68	102	82	121	0		0	0	0	0	11.7673	0	1	1	1	0	2	3	1	1	0
206	59	0	55	4	0	32.81	104	120	80	8.9	216	121	44	148	147	331	1	cancer	1	0	0	1	8.7666	1	1	0	1	1	2	5	4	4	0
207	84	0			0	35.02	111	124	80	6	199	112	47	130	90	120	1	Renal failure	0	0	0	1	5.76591	0	0	0	1	1	2	5	5	1	2
208	46	0			0	29.56	90	116	80	5.3	150	71	51	85	78	89	0		0	0	0	1	11.7645	0	0	0	0	0	2	4	3	1	0
209	54	1	44	10	0	28.56	102.5	129	80	8.1	209	245	48	112	155	271	0		1	1	1	1	11.7645	1	1	1	1	0	2	4	3	3	3
210	53	0	49	4	0	29.91	102	134	80	5.8	213	133	51	135	85	117	0		1	0	0	1	11.7618	0	1	0	1	0	2	4	3	1	0
211	48	0	41	7	0	34.8	110	136	84	5.4	149	124	39	85	80	82	0		1	0	0	1	11.7618	0	0	0	0	1	2	5	4	1	1
212	52	1			0	23.73	85	120	80	5.6	206	260	37	117	90	87	0		0	1	1	0	11.7618	0	1	1	1	1	1	3	1	1	0
213	63	0			1	29.4	107	140	80	5.9	208	94	48	141	83	145	0		0	0	0	0	11.7618	1	1	0	1	1	2	4	3	1	0
214	49	0			0	25.97	83	110	74	5.4	194	86	61	116	89	119	0		0	0	0	1	11.7618	0	0	0	1	0	2	4	3	1	1
215	81	1	57	24	1	19.14	73.7	155	90	6	179	195	36	104	104	188	0		1	0	0	1	11.7618	1	0	1	1	1	1	1	1	1	1
216	74	0	64	10	0	23.77	111	136	80	6.6	171	204	44	86	67	211	0		1	0	0	1	11.7618	1	0	1	0	1	2	3	1	1	1
217	72	0			0	22.59	95	134	88	6.1	199	117	55	121	85	142	0		0	0	0	1	11.7618	1	0	0	1	0	2	1	1	1	1
218	42	0	36	6	1	34.36	108	138	90	8.4	207	313	39	105	161	244	0		1	0	0	1	11.7563	1	1	1	1	1	2	5	4	3	0
219	82	1			1	17.565	70	140	88	6.1	147	57	56	80	88	102	0		0	0	0	1	11.7536	0	0	0	0	0	1	2	2	1	2
220	53	1	36	17	1	31.03	97.5	140	90	11.1	227	239	44	135	234	296	0		1	0	0	1	11.7536	1	1	1	1	0	2	5	4	5	2
221	57	1			0	22.18	86	110	70	5.5	181	171	34	113	83	113	0		0	0	0	1	11.7536	0	0	1	1	1	1	1	1	1	1
222	63	0			1	34.8	99	154	100	6.3	167	84	45	105	90	121	0		0	0	0	1	11.7536	0	0	0	1	1	2	5	4	1	1
223	44	1			0	23.49	89.5	120	72	5.7	168	151	39	99	81	108	0		0	0	0	0	11.7536	0	0	1	0	1	1	3	1	1	1
224	36	0			0	21.75	80	120	84	5.5	131	44	47	75	87	105	0		0	0	0	0	11.7536	0	0	0	0	1	2	1	1	1	0
225	53	0	41	12	0	26.52	91	106	70	5.7	163	71	43	106	103	135	0		1	0	0	1	11.7481	1	0	0	1	1	2	4	3	1	0
226	62	1			0	21.16	79	110	70	5.5	160	118	49	87	89	60	0		0	0	0	1	11.7481	0	0	0	0	0	1	1	1	1	1
227	67	1	52	15	0	21.36	82	130	70	6.9	178	247	31	98	117	209	0		1	0	0	1	11.7481	1	0	1	0	1	1	1	1	1	2
228	58	0	55	3	0	32.19	92	110	78	6.2	157	230	28	83	80	100	0		1	0	0	1	11.7481	0	0	1	0	1	2	5	4	1	0
229	44	1	41	3	0	28.49	91.5	110	80	5.2	189	96	40	130	83	105	0		1	0	0	0	11.7481	0	0	0	1	0	2	4	3	1	0
230	62	1	52	10	0	26.7109	93	110	80	10.7	179	212	43	94	175	240	0		1	0	0	1	11.7481	1	0	1	0	0	2	4	3	5	0
231	60	0			1	27.43	106	160	80	6.2	261	251	44	167	84	158	0		0	0	0	0	11.7481	1	1	1	1	1	2	4	3	1	2
232	61	0	59	2	1	28.51	101	140	80	6.1	177	147	44	104	76	97	0		1	0	0	1	11.7481	0	0	0	1	1	2	4	3	1	2
233	50	0			0	28.02	109	110	70	5.4	192	143	34	129	80	140	0		0	0	0	1	11.7454	1	0	0	1	1	2	4	3	1	0
234	32	0			0	16.25	65	100	50	5.8	178	110	47	109	76	109	0		0	0	0	0	11.7454	0	0	0	1	1	1	2	2	1	0
235	49	0	42	7	0	24.3	82	130	80	7.8	169	229	33	90	86	202	0		1	0	0	1	11.7454	1	0	1	0	1	2	3	1	2	0
236	62	1			1	17.14	61	120	90	5.6	151	89	38	95	73	84	0		0	0	0	0	11.7454	0	0	0	0	1	1	2	2	1	0
237	67	1	52	15	0	28.27	97.5	120	70	8	178	129	30	122	122	243	0		1	1	0	1	11.7426	1	0	0	1	1	2	4	3	3	1
238	56	0			0	28.24	105	130	80	5.8	161	50	41	110	84	140	0		0	0	0	0	11.7426	1	0	0	1	1	2	4	3	1	1
239	72	1	72	0.01	1	21.01	90	170	88	6.4	149	87	35	97	80	100	0		1	0	0	0	11.7426	0	0	0	0	1	2	1	1	1	2
240	58	0	48	10	0	28.32	100	110	74	7.1	215	124	59	131	101	209	0		1	0	0	1	11.7426	1	1	0	1	0	2	4	3	2	0
241	65	1			0	21.75	83	110	80	6	173	76	39	119	86	113	0		0	0	0	1	11.7426	0	0	0	1	1	1	1	1	1	1
242	61	0	56	5	1	27.4	107	150	90	6.5	136	53	41	84	98	142	0		1	0	0	0	11.7426	1	0	0	0	1	2	4	3	1	1
243	49	0	49	0.6	0	23.83	87	110	80	5.7	227	129	54	147	83	117	0		1	0	0	1	11.7426	0	1	0	1	0	2	3	1	1	2
244	48	0	43	5	0	34.9	109	120	78	6.2	211	123	46	140	84	146	0		1	0	0	1	11.7426	1	1	0	1	1	2	5	4	1	2
245	48	1	48		1	22.51	86.5	150	100	5.2	122	70	46	62	71	157	1	IHD	1	1	0	0	0.134155	1	0	0	0	0	1	1	1	1	0
246	76	1	71	5	0	25.24	85.5	122	70	9.8	200	188	36	126	118	240	0		1	0	0	1	11.7426	1	1	1	1	1	1	4	3	5	2
247	39	0			0	19.64	84	120	76	5.3	138	125	33	80	80	92	0		0	0	0	1	11.7426	0	0	0	0	1	2	1	1	1	0
248	40	0			0	25.76	93	116	60	5.5	160	50	80	70	80	93	0		0	0	0	1	11.7426	0	0	0	0	0	2	4	3	1	0
249	69	0	37	32	0	17.61	83	120	60	9.8	220	147	61	130	164	324	0		1	0	0	1	11.7426	1	1	0	1	0	2	2	2	5	1
250	49	0			0	21.86	77	100	60	5.6	146	50	42	94	71	112	0		0	0	0	1	11.7426	0	0	0	0	1	1	1	1	1	0
251	43	1			0	20.31	73.5	100	60	5.8	219	92	40	161	74	61	0		0	0	0	0	11.7399	0	1	0	1	0	1	1	1	1	0
252	43	0	43	0.01	0	27.98	98	124	68	5.4	181	119	32	125	82	78	0		1	0	0	1	11.7399	0	0	0	1	1	2	4	3	1	0
253	59	1	52	7	1	22.88	82	140	70	9.9	176	438	31	57	181	304	0		1	0	0	1	11.7399	1	0	1	0	1	1	1	1	5	3
254	53	0			0	22.79	91	120	78	5.7	181	88	48	115	83	117	0		0	0	0	0	11.7399	0	0	0	1	1	2	1	1	1	0
255	66	0	56	10	1	26.61	92	160	100	7.5	252	167	42	177	131	231	0		1	0	0	1	11.7399	1	1	1	1	1	2	4	3	2	2
256	73	1	63	10	0	19.07	79	116	78	10.3	224	166	29	162	142	216	1	Circulatory disea	1	1	0	1	11.7372	1	1	1	1	1	1	1	1	5	2
257	66	1	54	12	0	20.2	84.5	128	60	7	194	384	45	72	108	179	0		1	1	1	1	11.7344	1	0	1	0	0	1	1	1	2	1
258	75	1	65	10	0	22.86	95	124	78	8.8	218	206	47	130	173	227	1	Unspecif cause	1	1	1	1	6.1191	1	1	1	1	0	2	1	1	4	3
259	72	1	71	1	0	23.31	91	130	80	6.8	175	170	38	103	91	94	0		1	0	0	0	11.7344	0	0	1	1	1	2	3	1	1	1
260	52	0	42	10	1	33.26	109	152	91	13.1	313	255	40	222	202	411	1	Diabetes mellitus	1	0	0	1	6.50787	1	1	1	1	1	2	5	4	5	3
261	39	1			0	21.47	80	124	80	5.7	172	95	37	116	84	91	0		0	0	0	0	11.729	0	0	0	1	1	1	1	1	1	0
262	57	1			1	28.38	103	130	90	5.8	214	139	41	145	82	85	0		0	0	0	0	11.729	0	1	0	1	0	2	4	3	1	1
263	50	0			0	26.48	95	110	72	5.4	161	58	40	109	79	76	0		0	0	0	1	11.729	0	0	0	1	1	2	4	3	1	1
264	69	0	68	1	0	30.32	100	120	68	8.1	168	75	45	108	99	256	0		1	0	0	1	11.729	1	0	0	1	1	2	5	4	3	4
265	76	1	76	0.01	0	22.65	84	130	80	6.1	125	74	37	73	88	104	0		1	0	0	0	11.729	0	0	0	0	1	1	1	1	1	1
266	70	0	68	2.5	1	24.85	94	140	86	5.6	188	146	37	122	95	126	0		1	0	0	1	11.7235	0	0	0	1	1	2	3	1	1	3
267	38	0			0	27.3	95	110	81	4.6	284	122	59	201	92	115	0		0	0	0	1	11.7235	0	1	0	1	0	2	4	3	1	1
268	42	1			0	24.85	92	128	84	5.9	219	102	43	156	85	112	0		0	0	0	0	11.7235	0	1	0	1	0	2	3	1	1	0
269	38	0			0	20.1	84	120	74	4.9	180	70	70	96	76	116	0		0	0	0	1	11.7235	0	0	0	0	0	2	1	1	1	1
270	90	0			1	16.61	81	140	90	5.4	172	60	59	101	72	105	1	Circulatory disea	0	0	0	1	11.7235	0	0	0	1	0	2	2	2	1	1
271	50	1			0	24.38	85	96	70	5.5	174	237	36	91	72	97	0		0	0	0	0	11.7207	0	0	1	0	1	1	3	1	1	0
272	41	0			0	26.18	78	110	78	4.7	168	126	37	106	73	121	0		0	0	0	0	11.7207	0	0	0	1	1	1	4	3	1	0
273	50	1	45	5	1	24.91	90	130	90	5.4	263	222	59	160	92	137	0		1	1	1	1	11.7207	1	1	1	1	0	2	3	1	1	0
274	40	0			1	25.03	82	110	92	4.8	208	75	66	127	81	90	0		0	0	0	0	11.7207	0	1	0	1	0	2	4	3	1	0
275	68	0	38	30	0	27.61	89	104	78	9.2	264	200	53	171	160	237	0		1	0	0	1	11.7207	1	1	1	1	0	2	4	3	4	2
276	51	1	41	10	0	21.57	84	110	76	6.4	180	78	31	133	152	275	0		1	0	0	1	11.7207	1	0	0	1	1	1	1	1	1	1
277	41	0	31	10	0	27.59	94	100	62	6.1	169	82	36	117	99	227	0		1	0	0	1	11.7207	1	0	0	1	1	2	4	3	1	0
278	73	1	72	1	0	20.44	90	100	70	9.2	160	192	34	88	125	261	0		1	0	0	1	11.7207	1	0	1	0	1	2	1	1	4	1
279	34	0			0	24.26	88	120	78	5.5	175	68	54	107	82	101	0		0	0	0	1	11.718	0	0	0	1	0	2	3	1	1	0
280	61	0			0	20.32	87	112	80	5.6	191	81	59	116	79	72	0		0	0	0	1	11.718	0	0	0	1	0	2	1	1	1	0
281	60	1	46		0	15.7	64	110	70		204		55	130	75		1	cancer	1				3.82204	0	1		1	0	1	2	2		0
282	75	0	75	0.2	0	19.19	76	86	62	5.3	121	54	44	66	82	113	0		1	0	0	0	11.7153	0	0	0	0	1	1	1	1	1	0
283	39	1	39	0.01	0	19.53	76	120	88	5.8	203	58	71	120	87	129	0		1	1	1	1	11.7153	0	1	0	1	0	1	1	1	1	0
284	43	0			0	30.42	95	108	80	5	167	99	45	102	88	107	0		0	0	0	1	11.7153	0	0	0	1	1	2	5	4	1	0
285	78	1	72	6	1	25.58	100	140	90	7.6	192	253	38	103	114	188	0		1	1	0	1	11.7098	1	0	1	1	1	2	4	3	2	1
286	92	1			1	26.29	99	140	80	6.1	242	163	44	165	84	102	1	Lung	0	0	0	1	10.3546	0	1	1	1	0	2	4	3	1	2
287	82	0	57	25	1	24.98	87	140	72	9.5	165	97	59	87	152	216	0		1	0	0	1	11.707	1	0	0	0	0	2	3	1	4	3
288	80	1	62	18	1	27.03	103	150	96	8.8	220	270	41	125	207	339	0		1	1	0	1	11.707	1	1	1	1	0	2	4	3	4	2
289	64	0	38	26	0	22.78	90	136	80	9.3	173	197	37	97	141	240	0		1	0	0	1	11.707	1	0	1	0	1	2	1	1	4	2
290	49	1	41	8	0	32.66	106	120	80	8.1	161	84	36	108	134	319	0		1	0	0	1	11.7043	1	0	0	1	1	2	5	4	3	1
291	41	0			0	31.39	94	110	70	5.8	193	75	45	133	96	109	0		0	0	0	1	11.7043	0	0	0	1	1	2	5	4	1	2
292	70	0	68	2	1	23.97	82	140	70	7.3	186	322	34	88	105	250	0		1	0	0	1	11.7043	1	0	1	0	1	2	3	1	2	2
293	80	1	77	3	0	20.5	79	135	70	6.8	173	82	53	104	101	150	0		1	1	0	1	11.7043	1	0	0	1	0	1	1	1	1	1
294	67	0	66	1	0	24.08	82	130	70	6.4	193	147	48	116	140	223	0		1	0	0	1	11.7016	1	0	0	1	1	2	3	1	1	1
295	44	1			0	31.93	103	136	80	6	190	146	38	123	90	121	0		0	0	0	0	11.7016	0	0	0	1	1	2	5	4	1	0
296	60	0	50	10	0	23.69	94	110	70	8.6	183	113	49	111	204	322	0		1	0	0	1	11.6988	1	0	0	1	1	2	3	1	3	0
297	67	1	54	13	0	20.11	97	136	80	6.2	189	114	48	118	91	158	0		1	0	0	1	11.6988	1	0	0	1	0	2	1	1	1	1
298	42	0			0	21.72	78	120	80	5.2	193	97	49	125	79	92	0		0	0	0	1	11.6961	0	0	0	1	1	1	1	1	1	0
299	53	0	48	5	1	26.46	88	130	90	5.7	186	90	49	119	90	93	0		1	0	0	0	11.6961	0	0	0	1	1	2	4	3	1	2
300	63	1	55	8	1	24.76	88	130	90	10.6	204	96	45	140	170	306	0		1	0	1	1	11.6961	1	1	0	1	0	1	3	1	5	0
301	51	1			0	18.36	70	110	60	5.5	160	79	47	97	90	77	0		0	0	0	0	11.6906	0	0	0	0	0	1	2	2	1	0
302	96	0	90	6	0	28.43	104	110	60	6.2	190	93	51	120	98	175	1	Diabetes mellitus	1	0	0	1	3.99726	1	0	0	1	0	2	4	3	1	2
303	103	1			1	24.96	74	140	90	5.9	120	50	35	75	82	131	1	IHD	0	0	0	1	1.50308	0	0	0	0	1	1	3	1	1	1
304	72	1			0	20.48	74	110	70	5.5	152	63	49	90	74	83	0		0	1	1	0	11.6879	0	0	0	0	0	1	1	1	1	1
305	50	0			0	27.93	100	110	70	5.9	170	53	48	111	91	87	0		0	0	0	1	11.6879	0	0	0	1	1	2	4	3	1	0
306	55	0	51	4	0	24.1	89	120	80	6.4	240	188	37	165	106	127	0		1	0	0	0	11.6851	1	1	1	1	1	2	3	1	1	0
307	58	0	48	10	0	21.76	82	130	80	8.6	182	141	43	111	162	352	1	IHD	1	0	0	1	11.6851	1	0	0	1	1	2	1	1	3	0
308	33	0			0	21.71	79	110	70	5.2	171	68	69	88	77	131	0		0	0	0	0	11.6851	0	0	0	0	0	1	1	1	1	1
309	70	0	40	30	1	21.47	79	140	60	10.7	257	278	54	147	321	404	1	Renal failure	1	0	0	1	8.57769	1	1	1	1	0	1	1	1	5	2
310	90	0			1	26.77	105	120	90	6.2	254	134	36	191	97	111	0		0	0	0	1	11.6824	0	1	0	1	1	2	4	3	1	2
311	72	0			0	23.63	99	110	60	5.7	221	165	46	142	85	108	0		0	0	0	1	11.6824	0	1	1	1	1	2	3	1	1	1
312	50	0	30	20	0	23.6	101	100	50	8.8	168	68	61	93	194	382	0		1	0	0	1	11.6824	1	0	0	0	0	2	3	1	4	2
313	35	1			0	25.19	96	110	70	5.7	232	115	45	164	89	114	1	Succide	0	1	1	1	2.68309	0	1	0	1	0	2	4	3	1	0
314	47	0			0	30.55	112	120	80	4.9	170	76	55	100	87	89	0		0	0	0	0	11.6824	0	0	0	1	0	2	5	4	1	2
315	71	1			1	22.57	91	140	80	5.4	129	97	34	76	98	141	0		0	0	1	1	11.6769	1	0	0	0	1	2	1	1	1	1
316	56	0			0	25.9	94	120	80	5.5	211	107	86	104	106	157	0		0	0	0	1	11.6769	1	1	0	1	0	2	4	3	1	0
317	61	1	46	15	0	27.53	99.5	130	75	6.7	68	38	20	40	105	235	0		1	0	0	1	11.6769	1	0	0	0	1	2	4	3	1	3
318	53	0	41	12	1	33.09	101	140	90	9.2	149	244	24	76	142	283	0		1	0	0	1	11.6769	1	0	1	0	1	2	5	4	4	2
319	61	0	51	10	0	24.59	86	110	70	12.4	216	102	45	151	198	368	1	Renal failure	1	0	0	1	11.6715	1	1	0	1	1	2	3	1	5	2
320	70	0	61	9	0	26.23	87	130	80	11.3	203	77	48	140	306	585	1	Diabetes mellitus	1	0	0	1	9.577	1	1	0	1	1	2	4	3	5	3
321	41	0			0	26.56	81	110	70	5.6	174	173	42	97	74	70	0		0	0	0	0	11.6715	0	0	1	0	1	2	4	3	1	0
322	36	0			0	16.19	62	100	60	5.4	138	141	42	68	87	93	0		0	0	0	0	11.6715	0	0	0	0	1	1	2	2	1	1
323	41	1			0	19.79	71	100	60	5.4	154	56	40	103	79	84	0		0	0	0	1	11.6715	0	0	0	1	0	1	1	1	1	0
324	68	1	63	5	0	24.87	104	120	80	8.7	215	474	36	84	169	289	0		1	1	1	1	11.6687	1	1	1	0	1	2	3	1		1
325	74	1	69	5	0	18.82	79	120	60	6.5	172	85	40	115	87	118	1	cancer	1	0	1	1	2.3436	1	0	0	1	0	1	1	1	1	1
326	69	1	59	10	0	23.8	92	130	70	7.6	248	199	42	166	119	290	0		1	0	0	1	11.6687	1	1	1	1	0	2	3	1	2	2
327	50	0	50	0.01	0	45.7875	114	110	80	7.4	202	148	41	131	93	196	0		1	0	0	1	11.6687	1	1	0	1	1	2	5	5	2	1
328	59	0			0	30.56	97	110	81	6.2	155	107	45	89	80	93	0		0	0	0	0	11.6687	0	0	0	0	1	2	5	4	1	1
329	58	0	48	10	1	24.14	105	150	90	9.2	263	183	49	177	155	291	0		1	0	0	1	11.666	1	1	1	1	1	2	3	1	4	2
330	31	0	31	0.01	0	22.06	84	120	80	6.3	158	99	32	106	85	102	0		1	0	0	1	11.666	0	0	0	1	1	2	1	1	1	1
331	41	0			0	25.76	97	120	70	5.8	167	182	35	96	79	110	0		0	0	0	0	11.666	0	0	1	0	1	2	4	3	1	0
332	35	0			0	16.19	63	110	70	5.6	135	56	76	48	81	80	0		0	0	0	1	11.666	0	0	0	0	0	1	2	2	1	1
333	39	0			0	19.55	72.25	110	80	5.2	130	57	50	69	73	112	0		0	0	0	1	11.666	0	0	0	0	0	1	1	1	1	0
334	58	0	52	6	1	31.51	94	160	90	7.1	184	194	32	113	101	216	0		1	0	0	1	11.666	1	0	1	1	1	2	5	4	2	2
335	43	0	31	12	0	29.17	99	110	80	9.5	243	117	47	173	143	234	0		1	0	0	1	11.6605	1	1	0	1	1	2	4	3	4	0
336	49	0	45	4	1	31.14	96	120	90	10.6	220	160	43	145	178	200	1	Tuberculosis	1	0	0	1	4.53936	1	1	1	1	1	2	5	4	5	1
337	77	1	57	20	1	23.66	97	160	90	10.3	190	227	44	101	169	261	0		1	0	0	1	11.6632	1	0	1	1	0	2	3	1	5	2
338	64	1	54	10	1	26.61	101	130	90	6.6	154	333	35	52	111	186	0		1	1	0	1	11.6632	1	0	1	0	1	2	4	3	1	2
339	65	0	45	20	1	26.18	89	140	70	8.9	240	113	52	165	134	219	1	IHD	1	0	0	1	11.6605	1	1	0	1	0	2	4	3	4	1
340	70	0	70	0.01	0	27.34	86	130	80	6.1	203	142	41	134	97	164	0		1	0	0	1	11.6605	1	1	0	1	1	2	4	3	1	2
341	75	0	66	9	1	26.61	81	180	90	8	196	121	44	127	126	371	1	IHD	1	0	0	1	8.78303	1	0	0	1	1	2	4	3	3	2
342	48	0	48	0.01	0	36.29	104	130	80	6.3	165	161	34	99	76	124	0		1	0	0	0	11.6605	0	0	1	0	1	2	5	5	1	0
343	51	0	51	0.01	1	23.07	69	140	80	6	184	73	46	123	87	152	0		1	0	0	1	11.6605	1	0	0	1	1	1	3	1	1	0
344	60	1			0	22.57	81	130	80	5.6	200	275	38	107	88	149	0		0	1	1	1	11.6605	1	1	1	1	1	1	1	1	1	1
345	62	1			0	29.32	100	110	70	5.6	136	142	26	82	88	101	0		0	0	1	1	11.6605	0	0	0	0	1	2	4	3	1	1
346	48	0	48	0.1	0	23.51	80	110	70	7.4	188	91	39	131	110	256	0		1	0	0	1	11.6605	1	0	0	1	1	2	3	1	2	0
347	50	0			0	18.63	73	110	60	5.1	150	207	43	66	80	139	0		0	0	0	0	11.6605	0	0	1	0	1	1	1	1	1	0
348	67	1	52	15	1	23.51	89	142	90	8.4	158	258	26	80	160	270	0		1	0	1	1	11.6578	1	0	1	0	1	1	3	1	3	2
349	47	1			1	27.1769	101	141	74	5.6	146	151	32	84	88	69	0		0	0	0	1	11.6578	0	0	1	0	1	2	4	3	1	0
350	42	0	32	10	0	35.4821	99	130	89	7.8	156	137	37	92	146	260	0		1	0	0	0	11.6632	1	0	0	0	1	2	5	5	2	1
351	70	0	66	4	1	16.77	71	140	80	13.2	241	162	36	173	294	332	1	Diabetes mellitus	1	0	0	1	1.30869	1	1	1	1	1	1	2	2	5	1
352	42	1	32	10	0	20.73	84	110	70	11.4	186	125	37	124	150	392	0		1	0	1	1	11.6523	1	0	0	1	1	1	1	1	5	1
353	38	0			0	22.11	75	120	70	5.4	169	85	51	101	75	105	0		0	0	0	1	11.6523	0	0	0	1	0	1	1	1	1	0
354	65	0	65	0.01	1	27.33	86	140	80	6.5	209	152	63	116	96	116	0		1	0	0	0	11.6523	0	1	1	1	0	2	4	3	1	1
355	58	0			0	18.27	76	100	70	6.2	233	149	46	157	93	96	1	IHD	0					0	1	0	1	1	1	2	2	1	0
356	38	0	37	1	0	33.57	107	120	80	6.6	249	167	47	169	78	91	1	IHD	1	0	0	1	11.6523	0	1	1	1	1	2	5	4	1	1
357	44	0			1	22.8	78.5	130	90	5.9	171	86	39	115	81	83	0		0	0	0	0	11.6523	0	0	0	1	1	1	1	1	1	1
358	43	1			0	19.15	72	110	70	5.7	156	53	50	95	80	97	0		0	0	0	0	11.6496	0	0	0	0	0	1	1	1	1	0
359	37	0			0	24.87	98	100	50	5.3	167	78	48	103	75	65	0		0	0	0	0	11.6496	0	0	0	1	1	2	3	1	1	0
360	42	0			0	25.51	73	106	72	5.5	176	114	43	110	82	77	0		0	0	0	1	11.6496	0	0	0	1	1	1	4	3	1	0
361	48	1	43	5	0	24.53	91.1	102	60	6.1	210	88	41	151	79	102	0		1	0	0	1	11.6496	0	1	0	1	0	2	3	1	1	1
362	45	0			0	31.25	90	120	89	6	199	70	63	122	75	103	0		0	0	0	1	11.6496	0	0	0	1	0	2	5	4	1	0
363	63	1	55	8	0	21.08	86.1	130	88	6.2	225	220	70	111	102	202	1	IHD	1	1	1	1	5.86174	1	1	1	1	0	1	1	1	1	0
364	47	0			0	20.53	69	90	68	5.5	206	109	55	129	85	90	0		0	0	0	0	11.6496	0	1	0	1	0	1	1	1	1	1
365	51	1			0	21.12	82.55	107	70	5.6	226	217	45	138	83	85	0		0	0	0	1	11.6496	0	1	1	1	0	1	1	1	1	1
366	42	0			0	27.2	87	110	70	5.5	175	102	39	116	78	87	0		0	0	0	1	11.6496	0	0	0	1	1	2	4	3	1	0
367	37	0	33	4	0	27.07	84	130	60	6.1	160	50	52	98	107	190	0		1	0	0	1	11.6496	1	0	0	0	0	2	4	3	1	0
368	58	0	48	10	0	27.4	87	100	60	7.4	165	57	45	109	133	237	0		1	0	0	1	11.6496	1	0	0	1	1	2	4	3	2	4
369	47	0			0	24.56	89	120	70	5.2	199	88	40	141	80	83	1	Succide	0	0	0	1	3.63039	0	0	0	1	1	2	3	1	1	1
370	75	0	65	10	0	31.43	100.5	122	73	6.7	207	148	38	139	73	125	0		1	0	0	1	11.6441	1	1	0	1	1	2	5	4	1	2
371	35	0			0	17.1	73	112	80	6.1	115	69	55	46	82	65	0		0	0	0	1	11.6441	0	0	0	0	0	1	2	2	1	1
372	35	1			1	35.12	111	128	90	6.3	233	170	35	164	103	158	0		0	0	0	0	11.6441	1	1	1	1	1	2	5	5	1	1
373	43	0			0	20.85	88.5	111	73	5.2	184	123	54	105	82	105	0		0	0	0	0	11.6441	0	0	0	1	0	2	1	1	1	0
374	32	0			0	25.93	93	112	80	5.2	147	102	54	73	90	125	0		0	0	0	1	11.6441	0	0	0	0	0	2	4	3	1	0
375	32	0			0	29.65	100	100	80	5.6	207	119	54	129	72	103	0		0	0	0	1	11.6441	0	1	0	1	0	2	4	3	1	0
376	44	0	35	9	0	27.02	91	130	78	8.4	212	261	54	106	159	315	0		1	0	0	1	11.6386	1	1	1	1	0	2	4	3	3	1
377	60	1	55	5	0	25.84	92	130	78	7	184	182	30	118	100	184	0		1	0	0	1	11.6331	1	0	1	1	1	2	4	3	2	0
378	31	0			0	20.5	73	102	60	5	179	73	44	120	73	79	0		0	0	0	1	11.6331	0	0	0	1	1	1	1	1	1	1
379	33	1			0	18.4	69.4	110	65	5.5	180	87	37	126	76	89	0		0	0	0	0	11.6331	0	0	0	1	1	1	2	2	1	0
380	41	1			0	19.28	80.3	120	80	5.5	156	82	57	83	81	92	0		0	0	1	0	11.6331	0	0	0	0	0	1	1	1	1	1
381	50	0			0	18.29	69.2	111	70	5.5	150	50	48	92	80	71	0		0	0	0	1	11.6331	0	0	0	0	1	1	2	2	1	0
382	41	0			0	21.63	71	100	58	5.3	173	56	44	118	88	76	0		0	0	0	0	11.6331	0	0	0	1	1	1	1	1	1	2
383	70	1	65	5	0	19.05	77	120	80	7.3	195	205	42	112	121	157	1	Renal failure	1	0	0	1	2.94867	1	0	1	1	0	1	1	1	2	3
384	70	0			0	21.25	72	108	57	5.9	168	67	55	100	76	85	0		0	0	0	1	11.6304	0	0	0	1	0	1	1	1	1	0
385	35	0			0	16.96	64	120	80	5.1	169	63	60	96	95	115	0		0	0	0	1	11.6304	0	0	0	0	0	1	2	2	1	3
386	36	0			0	19.9	71	120	60	5.4	195	56	50	134	74	87	0		0	0	1	1	11.6304	0	0	0	1	0	1	1	1	1	0
387	43	1			0	22.21	88.3	128	70	5.1	179	85	42	120	90	105	0		0	0	0	0	11.6304	0	0	0	1	0	1	1	1	1	0
388	77	1	65	12	1	23.71	92.5	142	80	6.9	141	80	40	85	98	178	1	Accidental fall	1	0	0	1	9.65914	1	0	0	0	0	2	3	1	1	1
389	47	1	32	15	0	20.62	83	105	71	11.1	182	272	41	87	246	401	0		1	1	0	1	11.6304	1	0	1	0	0	1	1	1	5	1
390	72	0	62	10	0	23.55	93	109	62	8.9	192	117	60	109	107	202	1	Unspecif cause	1	0	0	1	4.29021	1	0	0	1	0	2	3	1	4	2
391	52	1	39	13	0	26.47	96.5	122	81	9.6	186	983	34	-45	332	346	0		1	1	1	1	11.6277	1	0	1		1	2	4	3	4	1
392	49	0			0	22.07	80	100	68	5.9	285	86	46	222	76	89	0		0	0	0	1	11.6277	0	1	0	1	1	2	1	1	1	0
393	69	0	68	1	1	21.66	85	152	74	6.6	171	121	49	98	116	129	1	cancer	1	0	0	1	11.6277	1	0	0	0	1	2	1	1	1	3
394	84	1			0	21.57	85	131	72	6.3	176	118	33	119	100	99	1	Cerebrovascular d	0	1	1	1	11.6277	1	0	0	1	1	1	1	1	1	2
395	38	1	38	0.01	0	16.16	70.8	110	68	5.4	130	70	58	58	76	60	0		1	1	1	0	11.6277	0	0	0	0	0	1	2	2	1	1
396	76	0	66	10	0	19.58	77	111	61	8.8	214	145	53	132	156	301	1	Diabetes mellitus	1	0	0	1	11.6249	1	1	0	1	0	1	1	1	4	2
397	45	0			0	34.84	99	121	71	5.9	168	125	32	111	92	132	0		0	0	0	1	11.6249	0	0	0	1	1	2	5	4	1	1
398	60	0	55	5	0	21.68	79	131	70	12.9	232	229	43	143	334	477	1	IHD	1	0	0	1	5.07598	1	1	1	1	1	1	1	1	5	1
399	57	0			0	22.04	74.5	102	61	5.7	212	135	49	136	86	110	0		0	0	0	1	11.6222	0	1	0	1	1	1	1	1	1	1
400	52	0			0	34.4352	70	110	67	5.2	165	84	38	110	73	94	0		0	0	0	1	11.6222	0	0	0	1	1	1	5	4	1	2
401	53	0			0	22.93	77	100	59	5.2	193	80	55	122	72	87	0		0	0	0	1	11.6222	0	0	0	1	0	1	1	1	1	0
402	47	0			0	19.72	74	111	71	5.6	155	78	50	89	88	99	0		0	0	0	1	11.6222	0	0	0	0	0	1	1	1	1	0
403	38	0			0	16.86	61	122	64	5.3	112	43	49	54	78	92	0		0	0	0	1	11.6222	0	0	0	0	1	1	2	2	1	0
404	46	0			0	26.3	87.5	118	79	5.5	214	85	43	154	88	110	0		0	0	0	1	11.6194	0	1	0	1	1	2	4	3	1	0
405	56	1	41	15	0	28.51	104.25	113	70	6.9	203	242	42	113	125	235	0		1	1	0	1	11.6194	1	1	1	1	0	2	4	3	1	1
406	52	0	52	0.6	0	33.97	105.5	120	79	5.9	208	105	45	142	82	119	0		1	0	0	0	11.6194	0	1	0	1	1	2	5	4	1	2
407	31	1			0	19.84	87	100	59	5.2	149	90	38	93	79	69	0		0	0	0	0	11.6194	0	0	0	0	1	1	1	1	1	0
408	31	1			0	19.31	75	113	71	5.4	167	85	31	119	78	104	0		0	1	1	0	11.6194	0	0	0	1	1	1	1	1	1	0
409	58	1	48	10	0	25.07	83	110	63	7.2	220	332	46	108	99	197	0		1	0	0	1	11.614	1	1	1	1	0	1	4	3	2	1
410	63	0	54	9	0	23.16	93	138	79	10	214	631	49	39	233	290	1	Diabetes mellitus	1	0	0	1	6.77892	1	1	1	0	1	2	3	1	5	2
411	70	0	60	10	1	22.89	83	166	78	8.8	247	312	32	153	143	267	1	Accidental fall	1	0	0	1	4.66256	1	1	1	1	1	2	1	1	4	2
412	74	1	57	17	1	28.63	99	150	80	6.6	195	98	39	136	93	168	0		1	0	0	1	11.6112	1	0	0	1	1	2	4	3	1	1
413	77	0			1	30.82	97	150	100	5.6	233	162	57	144	81	69	0		0	0	0	1	11.6112	0	1	1	1	0	2	5	4	1	0
414	43	0	39	4	1	25.23	85.5	130	91	8.4	192	52	58	124	160	254	0		1	0	0	1	11.6112	1	0	0	1	0	2	4	3	3	0
415	35	0	28	7	0	31.38	95.5	110	80	7	163	98	27	116	114	178	0		1	0	0	1	11.6112	1	0	0	1	1	2	5	4	2	1
416	53	0	33	20	1	34.51	112	140	88	10.9	213	251	36	127	317	502	0		1	0	0	1	11.6085	1	1	1	1	1	2	5	4	5	0
417	53	1	42	11	0	22.46	87.5	120	70	7	322	252	56	216	120	258	0		1	0	0	1	11.6085	1	1	1	1	0	1	1	1	2	1
418	59	0	49	10	0	29.4	91	110	67	6	142	50	49	83	104	85	0		1	0	0	1	11.603	1	0	0	0	1	2	4	3	1	0
419	51	1	31	20	0	26.91	99	120	83	6.9	184	141	41	115	124	205	0		1	0	0	1	11.603	1	0	0	1	0	2	4	3	1	1
420	46	1	40	6	1	29.52	94	140	90	7.9	191	131	47	118	120	189	0		1	0	1	0	11.603	1	0	0	1	0	2	4	3	3	0
421	47	1	39	8	0	31.8	107	130	68	7.4	263	173	26	202	123	240	0		1	0	0	0	11.6003	1	1	1	1	1	2	5	4	2	0
422	63	1	53	10	0	24.76	104	136	89	8.4	264	330	44	154	184	322	1	IHD	1	0	0	1	7.76181	1	1	1	1	0	2	3	1	3	1
423	60	0	35	25	0	30.1	104	130	78	8.7	212	171	37	141	121	253	0		1	0	0	1	11.5948	1	1	1	1	1	2	5	4		0
424	70	1	55	15	1	22.59	87	160	92	13.4	136	123	33	78	99	247	1	Lung	1	0	0	1	11.5948	1	0	0	0	1	1	1	1	5	2
425	68	0	43	25	1	28.39	94.5	170	60	7.9	266	145	39	198	183	325	1	Renal failure	1	0	0	1	4.91718	1	1	0	1	1	2	4	3	3	1
426	50	1	50	0.01	0	24.19	90	110	70	5.6	236	362	32	132	96	105	0		1	1	0	1	11.5921	0	1	1	1	1	2	3	1	1	0
427	71	0	61	10	1	22.64	96	98	95	7.1	170	135	31	112	110	169	0		1	0	0	1	11.5921	1	0	0	1	1	2	1	1	2	2
428	66	0	62	4	0	22.18	91	105	58	10.1	280	131	40	214	423	518	1	IHD	1	0	0	1	2.23409	1	1	0	1	1	2	1	1	5	2
429	63	0	54	9.2	0	30.59	111	127	70	7.2	248	130	47	175	101	226	0		1	0	0	1	11.5866	1	1	0	1	1	2	5	4	2	3
430	49	0	40	9.2	1	26.69	87	140	91	6.4	174	221	40	90	110	239	0		1	0	0	1	11.5866	1	0	1	0	1	2	4	3	1	2
431	77	0	62	15	1	19.57	77	150	71	7.6	205	120	43	138	144	236	1	IHD	1	0	0	1	11.5866	1	1	0	1	1	1	1	1	2	3
432	91	0			1	26.27	91	153	82	5.7	302	121	47	231	112	102	0		0	0	0	1	11.5866	1	1	0	1	1	2	4	3	1	2
433	70	0	65	5	1	21.62	87	148	90	9.4	228	314	47	118	173	307	1	IHD	1	0	0	1	2.59548	1	1	1	1	1	2	1	1	4	1
434	37	0			0	22.27	77	128	80	5.4	152	79	43	93	84	98	0		0	0	0	0	11.5811	0	0	0	0	1	1	1	1	1	0
435	50	0	46	4	0	21.45	78	110	63	7.1	201	182	35	130	104	209	0		1	0	0	1	11.5811	1	1	1	1	1	1	1	1	2	0
436	50	0	50	0.5	0	23.51	94.25	120	68	6.8	175	170	28	113	103	223	0		1	0	0	1	11.5811	1	0	1	1	1	2	3	1	1	0
437	32	1			0	18.81	67	120	70	5.2	197	117	50	124	86	88	0		0	1	0	0	11.5811	0	0	0	1	0	1	1	1	1	1
438	46	0			0	30.26	92	110	84	5.3	175	60	62	101	76	106	0		0	0	0	0	11.5756	0	0	0	1	0	2	5	4	1	0
439	45	1			0	19.98	85.5	112	73	5	181	112	42	117	78	88	0		0	0	1	0	11.5756	0	0	0	1	0	1	1	1	1	0
440	76	0	51	25	1	21.25	85	140	79	9.6	202	120	48	130	162	287	0		1	0	0	1	11.5729	1	1	0	1	1	2	1	1	4	2
441	53	1	43	10	0	20.58	86.5	110	78	9.2	149	285	31	61	149	297	0		1	0	0	1	11.5729	1	0	1	0	1	1	1	1	4	2
442	47	0	44	3	1	37.69	105	140	91	6.2	176	99	44	112	92	107	0		1	0	0	1	11.5729	0	0	0	1	1	2	5	5	1	0
443	56	0	56		0	30.99	102	112	70	5.8	185	96	42	124	84	95	1	IHD	1	0	0	1	2.48323	0	0	0	1	1	2	5	4	1	0
444	68	0	68	0.6	0	25.6	87	120	59	6	235	185	48	150	86	129	0		1	0	0	1	11.5702	0	1	1	1	1	2	4	3	1	0
445	50	0	39	11	0	23.01	83	120	78	6.5	199	108	47	130	89	130	0		1	0	0	1	11.5647	0	0	0	1	1	2	3	1	1	2
446	53	0			0	27.12	90	120	79	5.9	204	108	49	133	86	79	0		0	0	0	1	11.5647	0	1	0	1	1	2	4	3	1	2
447	51	1			0	26.25	99	112	72	5.5	225	211	30	153	91	100	0		0	0	0	0	11.5619	0	1	1	1	1	2	4	3	1	0
448	65	0			0	25.92	99	120	73	5.6	212	269	36	122	83	87	0		0	0	0	0	11.5619	0	1	1	1	1	2	4	3	1	1
449	36	0	36	0.01	0	29.07	92	111	70	5.6	195	93	27	149	92	110	0		1	0	0	1	11.5619	0	0	0	1	1	2	4	3	1	0
450	90	0	70	20	1	20.22	86	170	100	6.7	183	121	31	128	103	153	1	Cerebrovascular d	1	0	0	1	6.33539	1	0	0	1	1	2	1	1	1	4
451	68	1	38	30	1	21	79	140	70	9.1	156	54	38	107	105	264	1	Renal failure	1	0	0	1	4.4627	1	0	0	1	1	1	1	1	4	1
452	63	0	38	25	1	21.84	78	140	70	12.2	168	109	37	109	307	408	1	Circulatory disea	1	0	0	1	1.62902	1	0	0	1	1	1	1	1	5	1
453	43	0	35	8	0	33.98	114	110	80	7.4	128	257	23	54	122	198	0		1	0	0	0	11.5565	1	0	1	0	1	2	5	4	2	1
454	42	0	32	10	0	32.03	94	110	70	7	247	236	41	159	108	205	0		1	0	0	1	11.5565	1	1	1	1	1	2	5	4	2	0
455	70	1	65	5	0	27.81	116	130	71	6.3	153	97	35	99	101	159	0		1	0	0	1	11.5537	1	0	0	0	1	2	4	3	1	2
456	45	1			0	21.04	96	110	70	5.4	173	152	32	111	77	114	0		0	0	0	0	11.5537	0	0	1	1	1	2	1	1	1	0
457	33	0			0	19.31	80	121	71	4.9	143	50	56	77	74	96	0		0	0	0	1	11.5537	0	0	0	0	0	2	1	1	1	2
458	67	1	59	8	1	30.27	114	141	82	7.2	174	110	39	113	84	237	1	cancer	1	0	0	1	7.6386	1	0	0	1	1	2	5	4	2	1
459	53	1			0	18.85	69	100	72	5.6	162	70	39	109	76	120	0		0	0	0	0	11.5537	0	0	0	1	1	1	1	1	1	0
460	43	1			0	23.61	77.2	120	71	5.8	167	93	35	113	95	123	0		0	0	0	1	11.5537	0	0	0	1	1	1	3	1	1	1
461	43	0			0	25.1	80.5	121	82	5	159	163	44	82	80	95	0		0	0	0	0	11.5537	0	0	1	0	1	2	4	3	1	0
462	55	1	43	12	0	24.92	88.3	130	80	8.8	214	120	46	144	223	283	0		1	0	0	1	11.551	1	1	0	1	0	1	3	1	4	1
463	54	1	43	11	0	26.14	92.5	119	80	12.3	204	252	38	116	105	130	0		1	0	0	0	11.551	1	1	1	1	1	2	4	3	5	2
464	46	0	46	0.01	0	26.71	87	130	82	5.4	172	59	56	104	83	115	0		1	0	0	0	11.551	0	0	0	1	0	2	4	3	1	1
465	65	0	65	0.01	0	31.94	93.5	136	71	5.8	214	145	52	133	91	116	0		1	0	1	1	11.551	0	1	0	1	0	2	5	4	1	0
466	53	1			0	19.78	76	92	62	5.5	240	121	37	179	79	50	0		0	0	1	1	11.551	0	1	0	1	1	1	1	1	1	1
467	44	0			0	30.75	98	112	78	5.8	183	125	45	113	89	91	0		0	0	0	1	11.551	0	0	0	1	1	2	5	4	1	0
468	53	1	43	10	1	27.49	97.5	130	90	8.7	176	89	43	115	157	289	0		1	0	0	1	11.5483	1	0	0	1	0	2	4	3		0
469	70	1	60	10	1	26.12	92.7	151	82	13.9	175	95	39	117	384	403	1	Circulatory disea	1	1	0	0	2.2423	1	0	0	1	1	2	4	3	5	2
470	40	1	33	7	0	28.3	101	120	68	9.6	189	51	36	143	138	296	0		1	0	1	1	11.5483	1	0	0	1	1	2	4	3	4	0
471	54	1	53	1	0	19.38	79	110	68	5.8	161	112	39	100	74	101	0		1	0	0	0	11.5483	0	0	0	1	1	1	1	1	1	1
472	49	0	49	0.01	0	24.93	86	110	69	5.5	153	145	35	89	78	123	0		1	0	0	1	11.5483	0	0	0	0	1	2	3	1	1	0
473	46	0			0	32.69	105	105	76	5	87	84	31	39	87	108	0		0	0	0	0	11.5455	0	0	0	0	1	2	5	4	1	0
474	31	1			0	18.51	86	100	63	5.2	107	44	37	61	84	86	0		0	0	0	0	11.5455	0	0	0	0	1	1	1	1	1	0
475	42	0			0	24.89	78	102	60	5.8	124	52	33	81	105	122	0		0	0	0	1	11.5428	1	0	0	0	1	1	3	1	1	0
476	49	1			0	20.72	91	110	72	4.6	133	139	33	72	84	82	0		0	0	1	0	11.5428	0	0	0	0	1	2	1	1	1	0
477	52	1	42	10	0	32.95	101	130	89	8.3	234	1180	40	-42	220	321	0		1	1	1	1	11.5428	1	1	1		0	2	5	4	3	1
478	45	0			0	21.45	81	122	80	5.6	223	108	61	140	105	86	0		0	0	0	0	11.5428	1	1	0	1	0	2	1	1	1	0
479	93	1			0	21.64	84	120	69	6.1	159	116	38	98	93	95	1	IHD	0	0	0	1	11.5428	0	0	0	0	1	1	1	1	1	1
480	42	1	37	5.6	0	25.62	89	130	83	7	191	259	25	114	106	201	0		1	0	0	0	11.5373	1	0	1	1	1	1	4	3	2	0
481	53	1			0	21.67	84	122	81	5.5	171	91	31	122	92	93	0		0	1	0	0	11.5373	0	0	0	1	1	1	1	1	1	1
482	44	0			0	27.4	84	130	82	5.2	163	93	43	101	92	115	0		0	0	0	1	11.5373	0	0	0	1	1	2	4	3	1	0
483	61	0	61	0.3	0	26.21	87.75	130	82	6.1	269	198	64	165	108	134	0		1	0	0	0	11.5373	1	1	1	1	0	2	4	3	1	1
484	41	0			0	23.24	82	110	71	5.7	176	184	45	94	84	99	0		0	0	0	1	11.5346	0	0	1	0	1	2	3	1	1	0
485	60	1	52	8	0	23.26	94	110	68	5.4	163	89	32	113	75	169	0		1	0	0	1	11.5346	1	0	0	1	1	2	3	1	1	0
486	30	0			0	15.85	64	110	72	4.9	174	79	50	108	72	68	0		0	0	0	0	11.5346	0	0	0	1	0	1	2	2	1	0
487	45	1	38	7	0	24.04	98	120	81	6	150	85	36	97	93	100	0		1	0	0	1	11.5346	0	0	0	0	1	2	3	1	1	0
488	40	0			0	24.14	78.25	120	83	5.4	165	75	41	109	80	109	0		0	0	0	1	11.5346	0	0	0	1	1	1	3	1	1	0
489	55	0			0	25.43	87	120	71	5.3	217	86	48	152	84	93	0		0	0	0	1	11.5346	0	1	0	1	1	2	4	3	1	2
490	67	0	59	8	0	21.87	88	129	80	10.3	264	218	39	181	273	472	0		1	0	0	0	11.5318	1	1	1	1	1	2	1	1	5	1
491	55	1	45	10	0	20.37	73	120	78	7.5	182	104	28	133	110	304	1	Cerebrovascular d	1	0	0	1	11.5318	1	0	0	1	1	1	1	1	2	1
492	71	0	62	9	1	21.63	82.75	160	91	15.2	212	97	58	135	235	382	1	Conges Heart fail	1	0	0	1	7.8987	1	1	0	1	0	2	1	1	5	2
493	59	0	55	4	1	29.14	100	138	90	7.5	172	71	58	100	81	143	0		1	0	0	1	11.5318	1	0	0	1	0	2	4	3	2	0
494	61	1	51	10	0	18.3	76.5	112	70	10.5	168	93	38	111	133	264	0		1	0	0	1	11.5318	1	0	0	1	1	1	2	2	5	2
495	46	1	36	10	0	21.14	83.5	112	70	13.6	210	208	38	130	233	378	1	IHD	1	0	0	0	7.99726	1	1	1	1	1	1	1	1	5	0
496	45	0			0	19.8	71.5	110	76	5.1	139	65	41	85	77	88	0		0	0	0	1	11.5318	0	0	0	0	1	1	1	1	1	0
497	53	0			0	23.21	84.5	110	72	3.9	165	148	37	98	77	114	0		0	0	0	1	11.5318	0	0	0	0	1	2	3	1	1	0
498	74	1			0	28.6	98	110	72	5.8	187	62	69	106	99	86	0		0	1	0	1	11.5291	0	0	0	1	0	2	4	3	1	3
499	51	1			0	28.17	99.5	120	73	5.7	146	180	36	74	77	153	0		0	1	1	1	11.5291	1	0	1	0	1	2	4	3	1	0
500	79	0	56	23	1	27.31	84.5	160	70	9.9	288	298	44	184	165	272	0		1	0	0	1	11.5291	1	1	1	1	1	2	4	3	5	3
501	41	0	31	10	0	27.31	98	110	63	7.9	139	166	29	77	93	197	0		1	0	0	1	11.5291	1	0	1	0	1	2	4	3	3	0
502	67	1			0	24.28	97	130	78	5.2	176	119	44	108	77	95	0		0	1	1	0	11.5236	0	0	0	1	0	2	3	1	1	2
503	62	0	62	0.01	0	19.21	80	119	74	5.7	328	213	39	246	99	102	0		1	0	0	0	11.5236	0	1	1	1	1	2	1	1	1	1
504	78	1	73	5	1	23.36	91	151	81	7.7	250	148	59	161	93	152	0		1	0	0	1	11.5181	1	1	0	1	0	2	3	1	2	3
505	63	0	57	6	0	22.43	83.5	115	70	12	158	77	51	92	150	334	1	Diabetes mellitus	1	0	0	1	1.86448	1	0	0	0	0	2	1	1	5	1
506	43	0			0	26.7	90	130	71	5.9	110	70	29	67	92	114	0		0	0	0	1	11.5181	0	0	0	0	1	2	4	3	1	0
507	60	0	60	0.01	1	21.78	89	140	91	5.8	166	98	39	107	80	145	0		1	0	0	1	11.5154	1	0	0	1	1	2	1	1	1	2
508	58	1	46	12	0	22.76	83	122	86	10.4	208	191	40	130	192	370	0		1	0	0	1	11.5154	1	1	1	1	0	1	1	1	5	0
509	61	1	45	16	1	32.1	106	140	88	13.7	216	239	45	123	223	387	1	IHD	1	0	0	1	10.1273	1	1	1	1	0	2	5	4	5	1
510	60	0	59	1	0	22.55	89	130	81	6.8	205	75	48	142	111	215	0		1	0	0	1	11.5154	1	1	0	1	1	2	1	1	1	1
511	64	1	54	10	0	23.03	88	130	82	9.5	270	133	45	198	212	370	0		1	0	0	1	11.5127	1	1	0	1	0	1	3	1	4	2
512	51	0	31	20	0	17.59	70.5	110	71	10.9	236	135	52	157	254	346	0		1	0	0	1	11.5127	1	1	0	1	0	1	2	2	5	1
513	40	0	30	10	0	22.93	81.5	100	68	9.2	212	291	37	117	183	245	0		1	0	0	1	11.5127	1	1	1	1	1	2	1	1	4	2
514	65	0	45	20	1	22.31	88	140	72	6.8	141	173	38	68	119	142	1	Diabetes mellitus	1	0	0	1	8.01095	1	0	1	0	1	2	1	1	1	1
515	58	1	49	9	0	23.84	89.5	130	81	9	238	253	37	150	184	355	0		1	0	0	1	11.5099	1	1	1	1	1	1	3	1	4	2
516	41	0	35	6	0	31.72	108	130	50	10	154	172	47	73	350	539	0		1	0	0	1	11.5099	1	0	1	0	1	2	5	4	5	1
517	59	0	49	10	0	25.54	69	121	80	5.9	167	124	38	104	81	205	1	Circulatory disea	1	0	0	1	11.5099	1	0	0	1	1	1	4	3	1	1
518	69	0	49	20	0	30.5	99	131	80	10.2	274	231	61	167	231	231	1	IHD	1	0	0	1	11.5072	1	1	1	1	0	2	5	4	5	1
519	40	0	38	2	0	31.09	93	120	81	5.1	164	60	34	118	89	65	0		1	0	0	1	11.5072	0	0	0	1	1	2	5	4	1	0
520	61	0	49	12	0	21.8	86	110	71	9.1	199	307	39	99	188	316	0		1	0	0	1	11.5072	1	0	1	0	1	2	1	1	4	3
521	85	0	79	6	0	21.8	87	100	51	9.2	204	154	42	131	221	333	1	IHD	1	0	0	1	4.00821	1	1	1	1	1	2	1	1	4	3
522	72	0	65	7	0	20.15	86	110	59	8.4	188	125	38	125	153	252	0		1	0	0	1	11.5072	1	0	0	1	1	2	1	1	3	2
523	58	1	49	9	0	23.54	86.5	120	81	9.3	190	187	38	115	231	348	0		1	0	1	0	11.5044	1	0	1	1	1	1	3	1	4	1
524	78	1	73	5	1	22.14	84	100	100	9	189	165	40	116	252	452	1	IHD	1	1	0	1	11.5044	1	0	1	1	0	1	1	1	4	2
525	72	0			1	26.29	88	170	80	3.9	241	100	51	170	99	143	0		0	0	0	1	11.5044	1	1	0	1	0	2	4	3	1	2
526	55	0	46	9	0	25.52	85	132	68	5.8	197	72	44	139	96	243	1	Lung	1	0	0	1	11.499	1	0	0	1	1	2	4	3	1	2
527	35	0			0	18.96	74	110	69	5.3	172	104	50	101	82	77	0		0	0	0	0	11.499	0	0	0	1	0	1	1	1	1	0
528	48	1	34	14	0	22.79	85.5	110	73	10.7	218	163	35	150	201	327	0		1	0	1	1	11.4962	1	1	1	1	1	1	1	1	5	3
529	63	1			0	28.87	105	110	63	5.3	212	109	29	161	87	68	0		0	0	1	1	11.4962	0	1	0	1	1	2	4	3	1	0
530	55	1			0	22.98	94	120	76	5.8	198	86	32	149	89	83	0		0	0	0	1	11.4935	0	0	0	1	1	2	1	1	1	0
531	44	1	24	20	0	25.47	92	100	78	9.4	260	135	52	181	175	227	0		1	0	0	1	11.4908	1	1	0	1	0	2	4	3	4	2
532	52	0	37	15	0	36.61	107	130	78	6.4	177	111	30	125	81	191	0		1	0	0	1	11.4908	1	0	0	1	1	2	5	5	1	0
533	73	1	63	10	0	24.02	92	120	73	8.2	222	146	35	158	85	300	0		1	0	0	1	11.4908	1	1	0	1	1	2	3	1	3	1
534	70	0	50	20	1	29.56	104	135	100	12	233	203	36	156	310	482	1	Lung	1	0	0	1	11.4908	1	1	1	1	1	2	4	3	5	3
535	75	1	67	8	1	22.19	93	140	100	10.6	187	129	36	125	160	287	1	IHD	1	0	0	1	7.66872	1	0	0	1	1	2	1	1	5	4
536	60	0	60	0.6	1	23.15	112	140	69	6.7	202	125	36	141	96	159	0		1	0	0	1	11.4908	1	1	0	1	1	2	3	1	1	1
537	66	0	56	10	0	23.19	95	120	72	7.5	187	125	35	127	120	255	0		1	0	0	1	11.4908	1	0	0	1	1	2	3	1	2	0
538	43	0			0	32.09	102	110	60	5.5	194	149	36	128	78	105	0		0	0	0	1	11.4908	0	0	0	1	1	2	5	4	1	0
539	50	1	40	10	0	25.36	94.5	122	69	6.3	157	108	30	105	83	147	0		1	0	0	0	11.4908	1	0	0	1	1	2	4	3	1	0
540	72	1	64	8	0	25.46	101	120	73	6.1	184	343	32	83	85	153	1	IHD	1	1	1	1	5.79055	1	0	1	0	1	2	4	3	1	2
541	66	0	54	12	0	39	101	122	74	7.4	162	198	37	85	124	194	1	IHD	1	0	0	1	6.08077	1	0	1	0	1	2	5	5	2	2
542	74	1			0	23.52	79	126	80	5.8	110	80	38	56	76	105	1	cancer	0	0	0	1	2.5681	0	0	0	0	1	1	3	1	1	1
543	78	0			0	16.64	84	112	73	5.4	155	90	40	97	89	164	0		0	0	0	1	11.488	1	0	0	0	1	2	2	2	1	0
544	70	0	65	5	0	25.01	80	107	62	6.6	225	103	47	157	94	144	0		1	0	0	1	11.488	1	1	0	1	1	2	4	3	1	1
545	83	1	77	6	0	20.85	81	122	76	6.5	145	149	39	76	102	146	0		1	0	0	1	11.488	1	0	0	0	1	1	1	1	1	0
546	59	0	57	2	0	25.42	96	121	80	8	308	214	33	232	143	240	0		1	0	0	1	11.4853	1	1	1	1	1	2	4	3	3	1
547	38	0			0	23.97	79	118	77	5.1	194	90	32	144	84	152	0		0	0	0	0	11.4853	1	0	0	1	1	1	3	1	1	0
548	70	1	63	7	0	24.09	99.5	139	78	8.8	218	110	39	157	155	336	1	IHD	1	0	0	1	9.48392	1	1	0	1	1	2	3	1	4	1
549	70	1			0	23.52	89.25	120	75	6.3	154	104	42	91	95	170	1	IHD	0	0	0	1	5.22108	1	0	0	0	0	1	3	1	1	2
550	55	0	39	16	1	24.84	86	149	88	10	233	246	45	139	211	324	0		1	0	0	1	11.4853	1	1	1	1	1	2	3	1	5	0
551	37	0	25	12	0	33.99	98	131	80	6	142	65	50	79	88	121	0		1	0	0	1	11.4853	1	0	0	0	0	2	5	4	1	0
552	74	1	61	13	0	19.79	83.7	119	60	7.8	157	104	31	105	72	195	0		1	0	0	1	11.4798	1	0	0	1	1	1	1	1	2	2
553	86	0	75	11	0	31.58	105	121	70	7.8	236	137	34	175	117	136	1	Circulatory disea	1	0	0	1	7.64682	1	1	0	1	1	2	5	4	2	2
554	43	0	35	8	0	29.38	96.5	110	80	9.4	200	128	36	138	165	320	0		1	0	0	1	11.4798	1	1	0	1	1	2	4	3	4	2
555	39	1	28	11	0	22.89	87.5	110	81	8.5	171	451	42	39	148	292	0		1	0	0	1	11.4798	1	0	1	0	0	1	1	1	3	1
556	69	1	53	16	0	30.56	111.2	124	77	10.9	195	109	35	138	170	257	0		1	1	0	1	11.4771	1	0	0	1	1	2	5	4	5	1
557	63	0	58	5	1	36.85	107	161	92	8.2	189	239	35	106	149	238	0		1	0	0	1	11.4771	1	0	1	1	1	2	5	5	3	1
558	59	0	52	7	0	26.42	94.5	122	80	8.7	249	216	39	167	188	380	0		1	1	1	1	11.4771	1	1	1	1	1	2	4	3		1
559	75	0	65	10	1	27.54	88	141	72	7.2	212	237	36	129	85	196	1	IHD	1	0	0	1	9.97399	1	1	1	1	1	2	4	3	2	2
560	54	0	36		1	21.75	78.5	190	92				69	305	360	423	1	Renal failure	1					1			1	0	1	1	1		1
561	78	0	68	10	1	28.57	95	180	74	10.7	246	151	50	166	290	390	1	IHD	1	0	0	1	4.47365	1	1	1	1	0	2	4	3	5	4
562	54	1	44	10	1	29.85	98	140	92	9.7	150	147	29	92	155	267	0		1	1	1	1	11.4743	1	0	0	0	1	2	4	3	5	1
563	67	0	57	10	1	28.02	90.4	170	93	9.9	253	463	43	117	113	212	1	Lung	1	0	0	1	11.4743	1	1	1	1	1	2	4	3	5	2
564	52	0			0	24.56	88	120	78	5.6	209	81	50	143	77	94	0		0	0	0	1	11.4743	0	1	0	1	0	2	3	1	1	2
565	49	0	39	10	0	24.61	86	108	70	7.4	172	167	34	105	97	202	0		1	0	0	1	11.4743	1	0	1	1	1	2	3	1	2	1
566	79	1	59	20	1	26.01	96	140	84	8.9	205	225	38	122	170	247	1	Unspecif cause	1	0	0	1	11.4743	1	1	1	1	1	2	4	3	4	1
567	47	0			0	37.21	103	108	80	5.8	165	97	42	104	89	109	0		0	0	0	1	11.4743	0	0	0	1	1	2	5	5	1	0
568	61	1	51	10	1	24.43	94	139	98	10	272	254	51	170	186	351	0		1	0	1	1	11.4716	1	1	1	1	0	2	3	1	5	1
569	56	0	46	10	0	26.72	90	110	72	11	178	60	49	117	190	315	0		1	0	0	1	11.4716	1	0	0	1	1	2	4	3	5	2
570	82	0	74	8	1	30.37	93	161	80	11.2	242	176	30	177	243	397	1	Cerebrovascular d	1	0	0	1	5.82888	1	1	1	1	1	2	5	4	5	3
571	47	0	39	8	0	26.01	94	120	73	8.8	225	265	47	125	142	274	0		1	0	0	1	11.4689	1	1	1	1	1	2	4	3	4	0
572	65	0			0	25.6	76.5	130	86	6.7	271	558	41	118	71	107	0		0	0	0	0	11.4689	0	1	1	1	1	1	4	3	1	1
573	67	1	52	15	0	22.12	88	112	61	11.9	236	122	32	180	251	365	0		1	1	1	1	11.4689	1	1	0	1	1	1	1	1	5	0
574	59	0	34	25	0	21.51	77.75	111	71	12.7	207	215	34	130	226	428	0		1	0	0	1	11.4689	1	1	1	1	1	1	1	1	5	2
575	69	0	54	15	0	30.82	95.15	131	82	10.5	192	136	44	121	195	336	0		1	0	0	0	11.4689	1	0	0	1	1	2	5	4	5	1
576	66	0	62	4	1	27.96	94.2	163	71	7.2	270	196	50	181	73	233	0		1	0	0	1	11.4689	1	1	1	1	0	2	4	3	2	2
577	72	1	72	0.01	0	20.23	80.5	123	71	8	140	134	31	82	118	190	0		1	0	0	1	11.4689	1	0	0	0	1	1	1	1	3	0
578	45	1			0	25.14	84.5	125	79	6.2	156	90	35	103	94	111	0		0	0	0	0	11.4689	0	0	0	1	1	1	4	3	1	0
579	72	1	64	8	0	25.93	99.25	134	74	8.2	105	97	26	60	77	181	0		1	0	0	1	11.4661	1	0	0	0	1	2	4	3	3	1
580	64	0	56	8	0	32.15	104	120	71	6.9	220	113	40	157	84	165	0		1	0	0	1	11.4661	1	1	0	1	1	2	5	4	1	1
581	72	1	62	10	1	24.06	87.35	141	80	11.1	154	152	29	95	170	240	0		1	0	0	1	11.4661	1	0	1	0	1	1	3	1	5	1
582	80	0	70	10	1	24.3	86.3	166	71	10	161	176	39	87	171	247	1	Renal failure	1	0	0	1	7.04723	1	0	1	0	1	2	3	1	5	3
583	42	0	35	7	0	29.39	90.5	102	71	13.5	120	194	39	42	272	375	0		1	0	0	1	11.4661	1	0	1	0	1	2	4	3	5	2
584	62	0	52	10	0	26.09	86	130	71	11.6	260	212	40	178	207	284	1	IHD	1	0	0	1	8.38877	1	1	1	1	1	2	4	3	5	3
585	42	1	34	8	0	17.25	65	91	64	7.2	105	52	36	59	115	258	0		1	0	0	1	11.4661	1	0	0	0	1	1	2	2	2	2
586	67	0	58	9	0	24.99	84	115	78	4.1	188	148	35	123	141	246	0		1	0	0	1	11.4661	1	0	0	1	1	2	3	1	1	1
587	53	0	52	1	0	24.18	77	91	42	10.9	185	170	44	107	274	342	0		1	0	0	1	11.4661	1	0	1	1	1	1	3	1	5	0
588	65	0	60	5	1	28.28	89.5	171	91	11.8	228	206	41	146	290	355	1	IHD	1	0	0	1	2.93224	1	1	1	1	1	2	4	3	5	3
589	42	0	42	0.01	0	23.89	73	112	53	6.8	180	57	56	113	99	82	0		1	0	0	1	11.4606	0	0	0	1	0	1	3	1	1	0
590	55	0	45	10	0	24.89	91	92	60	9.2	167	100	43	104	189	305	0		1	0	0	1	11.4606	1	0	0	1	1	2	3	1	4	0
591	53	1	48	5	1	30.41	101	131	91	6.7	171	170	39	98	123	182	0		1	1	1	1	11.4606	1	0	1	0	1	2	5	4	1	1
592	49	1	37	12	1	24.02	90.25	131	91	11.1	220	305	39	120	279	379	1	IHD	1	1	1	1	11.4606	1	1	1	1	1	2	3	1	5	3
593	60	1	51	9	1	33.98	116	161	100	9.6	189	199	37	112	215	351	0		1	1	1	1	11.4579	1	0	1	1	1	2	5	4	4	2
594	48	0	39	9	0	30.4	99	125	81	10.3	236	131	44	166	227	405	0		1	0	0	1	11.4579	1	1	0	1	1	2	5	4	5	0
595	53	0	41	12	1	28.63	95.5	143	81	8.5	207	349	42	95	153	247	0		1	0	0	1	11.4579	1	1	1	0	1	2	4	3	3	3
596	70	0	62	8	1	32.89	106	149	90	8.9	190	150	40	120	171	336	0		1	0	0	1	11.4552	1	0	1	1	1	2	5	4	4	2
597	61	1	46	15	0	22.2	88	120	65	10.7	164	84	36	111	183	296	0		1	0	0	1	11.4552	1	0	0	1	1	1	1	1	5	1
598	53	0			1	31.38	99	131	90	6.3	149	119	35	90	86	111	0		0	0	0	1	11.4552	0	0	0	0	1	2	5	4	1	1
599	72	1			1	29.69	109	150	82	6.3	194	68	48	132	98	128	0		0	0	1	1	11.4552	0	0	0	1	0	2	4	3	1	0
600	63	0	33	30	0	23.29	88.5	110	71	11.1	182	139	49	105	219	328	0		1	0	0	1	11.4552	1	0	0	1	1	2	3	1	5	0
601	55	0	45	10	0	23.24	83	130	81	10.3	204	172	38	132	125	331	1	Liver	1	0	0	1	8.45448	1	1	1	1	1	2	3	1	5	2
602	63	0	63	0.01	1	28.16	89	140	82	6.6	258	121	71	163	94	128	0		1	0	0	1	11.4552	0	1	0	1	0	2	4	3	1	2
603	61	1	46	15	1	27.08	96	140	81	11.9	140	413	28	29	195	367	0		1	0	1	1	11.4524	1	0	1	0	1	2	4	3	5	1
604	55	0	44	11	0	24.44	80	111	71	11.4	174	135	46	101	176	316	1	Circulatory disea	1	0	0	0	8.99658	1	0	0	1	1	2	3	1	5	0
605	42	0			0	29.74	93	112	70	6.3	168	57	54	103	86	129	0		0	0	0	0	11.4497	0	0	0	1	0	2	4	3	1	0
606	40	0			0	26.89	88	130	70	5.7	177	52	63	104	83	112	0		0	0	0	1	11.4497	0	0	0	1	0	2	4	3	1	0
607	51	1	46	5	1	26	92	135	99	10.5	245	122	56	165	161	329	0		1	1	1	1	11.4497	1	1	0	1	0	2	4	3	5	1
608	55	0			1	25.8	82	141	85	5.9	188	85	46	125	100	146	0		0	0	0	1	11.447	1	0	0	1	1	2	4	3	1	1
609	71	0	67	4	0	33.38	101	111	72	5.9	195	102	48	127	91	124	0		1	0	0	1	11.447	0	0	0	1	1	2	5	4	1	1
610	59	1	49	10	0	27.8	96	121	82	7.5	169	95	33	117	101	118	0		1	1	0	0	11.447	1	0	0	1	1	2	4	3	2	0
611	48	1			0	21.75	82	100	62	6.2	175	99	48	107	91	96	0		0	1	1	0	11.447	0	0	0	1	0	1	1	1	1	0
612	73	0	73	0.01	1	29.56	101.5	151	82	6.5	201	83	36	148	81	148	0		1	0	0	1	11.447	1	1	0	1	1	2	4	3	1	2
613	80	1	70	10	0	23.71	90	134	62	6.1	187	118	57	106	95	229	1	Renal failure	1	0	0	1	6.40931	1	0	0	1	0	2	3	1	1	0
614	47	0	44	3.7	0	28.89	91	125	73	8	197	104	43	133	138	269	0		1	0	0	1	11.447	1	0	0	1	1	2	4	3	3	0
615	70	0	60	10	0	21.77	89.5	100	70	8.6	170	77	48	107	121	151	0		1	0	0	1	11.4387	1	0	0	1	1	2	1	1	3	0
616	50	1	47	3	0	14.5	67	106	70	17.5	173	101	52	101	439	596	1	Circulatory disea	1	0	1	1	3.38398	1	0	0	1	0	1	2	2	5	0
617	61	1			0	17.84	66	122	83	6.1	189	133	38	124	75	80	0		0	1	1	0	11.436	0	0	0	1	1	1	2	2	1	0
618	45	0			0	19.17	63.5	101	58	5.4	214	121	58	132	91	98	0		0	0	0	1	11.4333	0	1	0	1	0	1	1	1	1	0
619	45	1	38	7	0	24.39	86.2	93	65	6.6	120	65	37	70	85	130	0		1	1	1	0	11.4333	0	0	0	0	1	1	3	1	1	0
620	64	1	52	12	0	28.84	104	122	69	7.6	181	117	38	120	104	246	0		1	1	0	1	11.4305	1	0	0	1	1	2	4	3	2	1
621	61	0			1	21.69	81	135	96	5.9	203	183	32	134	96	183	0		0	0	0	1	11.4305	1	1	1	1	1	2	1	1	1	1
622	66	0			1	19.62	66.25	130	92	6.7	166	95	48	99	85	114	0		0	0	0	1	11.4305	0	0	0	0	1	1	1	1	1	1
623	71	1	61	10	0	19.91	88	100	58	9.7	166	104	30	115	136	149	0		1	1	0	0	11.4278	1	0	0	1	1	1	1	1	5	2
624	40	0	15	25	0	28.62	86	130	78	7	208	183	38	133	147	223	0		1	0	0	1	11.4278	1	1	1	1	1	2	4	3	2	1
625	40	0	28	12	0	24.22	77.25	110	64	6.4	181	91	49	114	95	169	0		1	0	0	1	11.4278	1	0	0	1	1	1	3	1	1	0
626	58	1			0	20.14	77.8	100	73	6.5	189	136	43	119	105	119	0		0	1	1	0	11.4223	1	0	0	1	0	1	1	1	1	0
627	38	1			0	24.41	93	120	85	6.1	198	108	51	125	73	88	0		0	0	1	0	11.4223	0	0	0	1	0	2	3	1	1	0
628	59	1			0	22.62	85	131	85	4.8	206	251	46	110	83	87	0		0	1	1	1	11.4223	0	1	1	1	0	1	1	1	1	0
629	32	0			0	28.24	86.5	131	84	5.6	211	65	45	153	84	104	0		0	0	0	1	11.4223	0	1	0	1	1	2	4	3	1	0
630	32	0			0	21.27	74	112	84	5.5	168	82	46	106	84	119	0		0	0	0	0	11.4223	0	0	0	1	1	1	1	1	1	0
631	45	0	37	8	1	31.34	103.5	138	90	6	155	180	44	75	91	206	1	IHD	1	0	0	1	11.4223	1	0	1	0	1	2	5	4	1	0
632	50	1	40	10	1	27.89	85	141	80	9	235	395	31	125	242	355	0		1	1	1	1	11.4196	1	1	1	1	1	1	4	3	4	1
633	44	0	41	3	0	24.95	88	120	78	5.7	176	53	61	104	90	136	0		1	0	0	1	11.4196	0	0	0	1	0	2	3	1	1	0
634	75	0	64	11	0	24.59	94.5	122	66	10.8	210	222	51	115	148	250	1	Lung	1	0	0	1	9.10883	1	1	1	1	0	2	3	1	5	2
635	45	1	37	8	0	19.47	81	90	60	9.3	177	102	42	115	121	193	0		1	0	1	1	11.4168	1	0	0	1	0	1	1	1	4	0
636	70	1	65	5	0	21	78.5	120	72	7.9	131	171	30	67	94	133	1	Diabetes mellitus	1	0	1	1	3.32649	1	0	1	0	1	1	1	1	3	1
637	56	0			1	25.7	90	140	82	5.9	210	77	50	145	93	88	0		0	0	0	1	11.4168	0	1	0	1	0	2	4	3	1	1
638	37	0	29	8	0	21.48	84	120	70	5.9	205	97	39	147	120	234	0		1	0	0	1	11.4168	1	1	0	1	1	2	1	1	1	0
639	52	1			0	24.62	94.3	110	69	5.6	154	81	28	110	84	108	0		0	0	0	0	11.4168	0	0	0	1	1	2	3	1	1	0
640	73	0	65	8	0	27.71	94	120	68	6.4	206	96	55	132	110	257	0		1	0	0	1	11.4168	1	1	0	1	0	2	4	3	1	2
641	41	0	36	5	0	26.67	82	110	76	5.6	158	88	42	98	113	131	0		1	0	0	1	11.4141	1	0	0	0	1	2	4	3	1	0
642	47	1	34	13	0	31.14	106	110	68	7.1	230	228	37	147	95	204	0		1	0	0	1	11.4141	1	1	1	1	1	2	5	4	2	0
643	69	0	59	10	0	19.54	73	98	59	6.2	202	75	70	117	116	228	0		1	0	0	1	11.4141	1	1	0	1	0	1	1	1	1	2
644	42	0			0	21.62	81	105	63	5.2	184	75	68	101	82	64	0		0	0	0	0	11.4141	0	0	0	1	0	2	1	1	1	0
645	57	1	49	8	0	28.69	108	120	63	8.6	259	341	46	145	186	219	0		1	1	0	1	11.4141	1	1	1	1	0	2	4	3	3	4
646	51	0			1	26.25	64.5	130	90	5.6	224	190	52	134	94	128	0		0	0	0	1	11.4141	0	1	1	1	0	1	4	3	1	0
647	70	0			0	23.02	87	110	63	5.8	197	73	56	126	90	99	1	Accidental fall	0	0	0	1	7.54825	0	0	0	1	0	2	3	1	1	0
648	51	0			0	25.94	82	120	73	5.3	176	104	37	118	79	98	0		0	0	0	1	11.4141	0	0	0	1	1	2	4	3	1	1
649	53	1	43	10	1	31.57	115	120	90	9.5	156	150	41	85	152	275	0		1	1	1	0	11.4114	1	0	1	0	0	2	5	4	4	0
650	43	1			0	23.63	89	130	80	5.2	159	132	42	91	90	120	0		0	0	0	0	11.4114	0	0	0	0	0	1	3	1	1	0
651	46	0			0	19.69	77	132	78	4.9	146	127	50	71	78	86	0		0	0	0	0	11.4114	0	0	0	0	0	1	1	1	1	2
652	54	0			0	20.22	71	111	70	5.7	151	123	39	87	90	66	0		0	0	0	0	11.4086	0	0	0	0	1	1	1	1	1	1
653	73	0	65	8	0	23.03	82	130	71	7.4	180	81	52	112	101	288	1	Diabetes mellitus	1	0	0	1	7.67146	1	0	0	1	0	2	3	1	2	1
654	85	0			0	21.86	75	130	73	5.2	244	109	50	172	87	108	1	IHD	0	0	0	1	8.84052	0	1	0	1	0	1	1	1	1	1
655	71	0	61	10	0	21.62	80	120	55	9.8	203	188	43	122	184	320	0		1	0	0	1	11.4086	1	1	1	1	1	2	1	1	5	1
656	85	0	73	12	0	18.65	71.5	120	78	6.8	223	124	51	147	88	163	1	Lung	1	0	0	1	8.85421	1	1	0	1	0	1	1	1	1	0
657	53	1	53	0.01	0	23.63	94.5	110	79	5.4	162	87	38	107	83	109	0		1	1	1	0	11.4031	0	0	0	1	1	2	3	1	1	0
658	58	1	48	10	0	26.17	101.1	116	78	7.3	344	337	44	233	91	176	0		1	0	0	1	11.4031	1	1	1	1	0	2	4	3	2	1
659	53	0			0	20.48	65	110	78	4.9	199	53	46	142	87	102	0		0	0	0	1	11.4031	0	0	0	1	1	1	1	1	1	1
660	90	0	90	0.01	1	29.06	104	140	73	6.3	197	136	50	120	99	146	0		1	0	0	1	11.4004	1	0	0	1	0	2	4	3	1	1
661	50	0			0	26.48	82	110	71	4.7	225	115	46	156	87	101	0		0	0	0	1	11.4004	0	1	0	1	1	2	4	3	1	0
662	45	1			0	31.54	111.2	120	60	5.5	212	94	47	146	90	102	0		0	0	0	1	11.4004	0	1	0	1	0	2	5	4	1	0
663	55	0	47	8	0	35.82	106	126	78	7.9	215	135	41	147	147	270	0		1	0	0	1	11.4004	1	1	0	1	1	2	5	5	3	1
664	40	1			0	28.03	95.25	110	73	5.4	214	91	38	158	94	99	0		0	0	0	1	11.4004	0	1	0	1	1	2	4	3	1	0
665	59	0	59	0.8	0	21.44	87	120	79	6.6	190		46	116	90	70	0		1	0	0	0	11.4004	0	0		1	1	2	1	1	1	3
666	66	0	61	5	0	24.79	84.5	111	68	6	255	156	40	184	108	189	0		1	0	0	0	11.4004	1	1	1	1	1	2	3	1	1	1
667	64	1			0	26.16	96.5	100	59	5.6	172	116	39	110	80	87	0		0	1	1	0	11.4004	0	0	0	1	1	2	4	3	1	1
668	71	1	61	10	0	21.47	93	120	69	5.7	195	128	36	133	79	147	0		1	0	0	0	11.4004	1	0	0	1	1	2	1	1	1	1
669	49	0			0	22.06	86	116	78	5.5	211	160	49	130	105	97	0		0	0	0	0	11.3949	1	1	1	1	1	2	1	1	1	0
670	35	1			0	19.34	67	115	74	5.2	105	58	36	57	84	65	0		0	1	1	0	11.3922	0	0	0	0	1	1	1	1	1	0
671	62	0	49	13	0	20.15	77	116	60	5.7	224	100	56	148	90	102	1	Lung	1	0	0	1	9.90007	1	1	0	1	0	1	1	1	1	1
672	72	0	57	15	1	18.18	64	160	116	10.4	214	221	56	114	192	329	1	Diabetes mellitus	1	0	0	1	6.31622	1	1	1	1	0	1	2	2	5	2
673	50	1	45	5	0	22.71	80	110	70	6.3	185	247	49	87	112	244	0		1	1	1	1	11.3895	1	0	1	0	0	1	1	1	1	0
674	67	1	54	13	1	23.88	95.5	140	100	7.5	184	274	42	87	156	291	0		1	0	1	1	11.3895	1	0	1	0	0	2	3	1	2	2
675	58	0	55	3	1	23.88	97	150	96	5.5	194	123	39	130	90	88	0		1	0	0	1	11.3895	0	0	0	1	1	2	3	1	1	1
676	70	1	60	10	0	23.09	89.5	110	70	10.4			35		266	434	1	IHD	1	1	1	1	3.38398	1				1	1	3	1	5	3
677	73	0			1	25.38	84	160	100	5.8	206	108	41	143	98	111	0		0	0	0	1	11.384	0	1	0	1	1	2	4	3	1	1
678	62	1	53	9	0	22.5	92.5	108	60	8.2	156	145	36	91	142	266	1	IHD	1	1	0	1	6.68857	1	0	0	0	1	2	1	1	3	1
679	82	0	72	10	1	22.91	80	140	70	7.2	254	238	48	158	115	154	1	Cerebrovascular d	1	0	0	1	7.38125	1	1	1	1	1	2	1	1	2	2
680	46	1	43	3	0	23.6	90	130	80	6.3	266	281	42	168	90	64	1	IHD	1	1	1	1	11.3812	0	1	1	1	0	2	3	1	1	0
681	49	0			0	23.15	83	110	69	5.3	191	131	30	135	82	100	0		0	0	0	1	11.3812	0	0	0	1	1	2	3	1	1	0
682	61	0	51	10	0	22.42	81	130	83	6.5	209	196	43	127	72	149	1	Renal failure	1	0	0	1	11.3785	1	1	1	1	1	2	1	1	1	0
683	65	1	64	1	1	14.98	60	130	93	5.9	173	70	65	94	60	105	1	Renal failure	1	1	1	0	0.399726	0	0	0	0	0	1	2	2	1	2
684	54	0			0	30.52	96	130	83	5.7	198	152	46	122	77	87	1	Renal failure	0	0	0	1	8.52567	0	0	1	1	1	2	5	4	1	1
685	71	0	61	10	1	20.97	92	150	74	8.5	219	111	48	149	137	342	0		1	0	0	1	11.3785	1	1	0	1	1	2	1	1	3	2
686	65	0	60	5	1	20.85	85	121	90	8.8	161	583	39	5	204	470	1	Diabetes mellitus	1	0	0	1	2.82272	1	0	1	0	1	2	1	1	4	0
687	42	1	32	10	1	25.58	91	130	90	9.7	211	647	36	46	147	358	0		1	1	1	0	11.3758	1	1	1	0	1	2	4	3	5	3
688	53	0			0	24.5	81	120	80	6.7	205	69	47	144	104	109	0		0	0	0	1	11.3758	1	1	0	1	1	2	3	1	1	0
689	58	0	53	5	1	30.84	113.5	122	90	7.3	179	352	32	77	125	213	0		1	0	0	1	11.3758	1	0	1	0	1	2	5	4	2	1
690	41	1	33	8	0	24.77	94	127	80	6	187	223	41	101	84	126	0		1	1	1	1	11.373	0	0	1	1	0	2	3	1	1	0
691	51	0	49	2	0	19.58	75.5	103	60	6.1	192	176	40	117	95	120	0		1	0	0	0	11.373	0	0	1	1	1	1	1	1	1	0
692	45	0	42	3	0	24.53	88	108	60	5.9	164	197	41	84	92	104	1	IHD	1	0	0	1	3.27721	0	0	1	0	1	2	3	1	1	0
693	44	1	41	3	0	23.59	85	112	83	6	123	252	25	48	97	112	0		1	0	0	0	11.3703	0	0	1	0	1	1	3	1	1	0
694	53	1	43	10	0	24.75	88	110	76	5.4	203	170	35	134	83	152	0		1	0	0	1	11.3703	1	1	1	1	1	1	3	1	1	0
695	42	0	42	0.01	0	26.68	90	103	70	5.9	220	141	39	153	83	162	0		1	0	0	1	11.3703	1	1	0	1	1	2	4	3	1	0
696	76	0			0	17.69	74	122	80	5.6	195	57	60	124	94	100	0		0	0	0	0	11.3703	0	0	0	1	0	1	2	2	1	1
697	72	1			1	20.76	78.4	188	99	5.9	231	113	40	168	82	165	1	IHD	0	1	1	1	0.158795	1	1	0	1	0	1	1	1	1	2
698	78	0			1	22.26	71.5	140	63	5.9	252	177	47	170	88	125	0		0	0	0	1	11.3703	0	1	1	1	1	1	1	1	1	1
699	64	0			0	23.09	81	111	70	5.2	198	100	37	141	102	175	0		0	0	0	1	11.3648	1	0	0	1	1	2	3	1	1	1
700	59	0	59	0.01	1	20.44	73	140	84	6	191	89	44	129	97	124	0		1	0	0	1	11.3648	0	0	0	1	1	1	1	1	1	2
701	37	0	27	10	0	24.02	83	112	70	12.2	196	234	43	106	270	367	1	Circulatory disea	1	0	0	1	11.3621	1	0	1	1	1	2	3	1	5	0
702	59	1			0	26.92	99.7	120	77	5.6	193	122	32	137	81	69	0		0	0	0	0	11.3593	0	0	0	1	1	2	4	3	1	0
703	48	0			0	30.22	98	112	59	5.1	174	77	56	103	93	86	0		0	0	0	0	11.3593	0	0	0	1	0	2	5	4	1	0
704	84	1			0	22.94	88	130	79	5.7	219	303	35	123	84	129	0		0	1	0	1	11.3593	0	1	1	1	1	1	1	1	1	1
705	73	0			0	21.5	73.5	132	78	5.9	289	121	55	210	82	124	0		0	0	0	0	11.3593	0	1	0	1	0	1	1	1	1	0
706	40	0	31	9	0	21.72	84	120	60	5.7	146	111	35	89	81	161	0		1	0	0	1	11.3593	1	0	0	0	1	2	1	1	1	0
707	45	1	35	10	0	19.43	73	113	74	9.4	190	167	36	121	164	238	0		1	0	1	1	11.3566	1	0	1	1	1	1	1	1	4	1
708	41	0	31	10	0	26.31	84	121	80	7.1	241	131	49	166	93	191	0		1	0	0	1	11.3566	1	1	0	1	1	2	4	3	2	0
709	60	0	53	7	0	24.26	73.5	130	61	7.3	211	156	40	140	155	275	1	Unspecif cause	1	0	0	1	4.68172	1	1	1	1	1	1	3	1	2	1
710	51	0			0	28	85	120	77	5.7	164	77	49	100	79	106	0		0	0	0	1	11.3566	0	0	0	1	1	2	4	3	1	1
711	54	0	51	3	1	25.5	88	153	91	5.5	218	108	39	157	91	134	0		1	0	0	1	11.3566	1	1	0	1	1	2	4	3	1	0
712	50	0	50	0.01	0	25.8	84	121	79	7.1	132	362	30	30	130	239	1	Unspecif cause	1	0	0	1	2.48049	1	0	1	0	1	2	4	3	2	1
713	48	0			0	31.92	100	123	82	5.2	196	127	52	119	87	108	0		0	0	0	0	11.3566	0	0	0	1	0	2	5	4	1	1
714	55	0			0	26.53	94	124	81	6.1	139	50	51	78	97	101	0		0	0	0	1	11.3566	0	0	0	0	0	2	4	3	1	0
715	40	0			0	24.42	85	127	81	5.5	194	88	51	125	88	114	0		0	0	0	0	11.3566	0	0	0	1	0	2	3	1	1	0
716	35	0			0	24.34	73.5	110	69	5.6	211	60	50	149	79	142	0		0	0	0	1	11.3566	1	1	0	1	0	1	3	1	1	1
717	31	1	22	9	0	23.52	85.5	123	80	5.9	174	81	45	113	105	182	0		1	0	1	1	11.3566	1	0	0	1	0	1	3	1	1	0
718	45	1			0	22.76	78	80	63	5.1	171	63	46	112	91	88	0		0	1	0	0	11.3566	0	0	0	1	0	1	1	1	1	0
719	50	1			0	24.46	92.7	128	80	5.5	182	80	37	129	94	55	0		0	0	0	0	11.3566	0	0	0	1	1	2	3	1	1	0
720	68	1	60	8	0	21.58	85	103	60	10	273	132	54	193	206	379	0		1	1	0	1	11.3566	1	1	0	1	0	1	1	1	5	1
721	38	0	38	0.01	0	26.84	80	110	75	5.5	128	70	37	77	88	151	0		1	0	0	1	11.3539	1	0	0	0	1	2	4	3	1	0
722	64	0	61	3	0	24.97	98	90	70	5.8	217	103	41	155	95	133	0		1	0	0	0	11.3539	0	1	0	1	1	2	3	1	1	1
723	31	0			0	19.8	65	90	75	4.8	146	50	48	88	81	101	0		0	0	0	1	11.3539	0	0	0	0	1	1	1	1	1	0
724	61	0			0	21.98	72	120	73	5.3	205	203	44	120	93	98	0		0	0	0	1	11.3539	0	1	1	1	1	1	1	1	1	0
725	39	0			0	24.22	81.5	101	72		305	107	56	228	97	120	0		0	0	0	1	11.3539	0	1	0	1	0	2	3	1		0
726	47	0	37	10	0	30.76	93	120	73	7.5	124	113	36	65	196	278	0		1	0	0	1	11.3511	1	0	0	0	1	2	5	4	2	0
727	37	0			0	16.94	59	97	63	5.3	130	50	47	73	85	110	0		0	0	0	1	11.3511	0	0	0	0	1	1	2	2	1	0
728	69	0	61	8	0	27.72	95	135	73	7.7	167	90	39	110	175	215	1	IHD	1	0	0	1	7.09377	1	0	0	1	1	2	4	3	2	3
729	58	0	42	16	0	25.64	109	126	78	7.3	233	110	55	156	182	280	0		1	0	0	1	11.3457	1	1	0	1	0	2	4	3	2	3
730	50	0			0	19.92	79	127	82	5.4	187	146	42	116	95	91	0		0	0	0	1	11.3457	0	0	0	1	1	1	1	1	1	0
731	70	1	58	12	0	19.99	81	130	73	9.2	105	71	35	56	206	377	0		1	0	0	1	11.3457	1	0	0	0	1	1	1	1	4	2
732	75	1	66	9	1	20.08	91	162	93	11.2	180	243	40	91	210	469	1	Renal failure	1	0	0	1	5.34155	1	0	1	0	0	2	1	1	5	2
733	71	1	39	32	1	23.44	86	180	92	7.9	305	230	57	202	116	267	1	IHD	1	0	1	1	11.3402	1	1	1	1	0	1	3	1	3	3
734	61	0			0	21.38	77	136	80	5.7	145	58	47	86	96	130	0		0	0	0	1	11.3402	0	0	0	0	1	1	1	1	1	3
735	51	0			1	24.16	86	149	100	5.1	155	69	51	90	76	91	0		0	0	0	1	11.3402	0	0	0	0	0	2	3	1	1	1
736	52	1	42	10	0	22.47	85	120	76	7.7	216	156	45	140	100	205	0		1	0	1	1	11.3402	1	1	1	1	0	1	1	1	2	0
737	40	1			1	23.88	95	144	79	5.8	155	231	58	51	97	60	1	Liver	0	1	1	1	1.33881	0	0	1	0	0	2	3	1	1	0
738	43	0	43	0.01	1	50.05	134	146	91	5.3	177	100	37	120	83	106	0		1	0	0	1	11.3402	0	0	0	1	1	2	5	5	1	1
739	54	1	48	6	0	19.48	78	100	57	11.7	218	148	39	149	198	352	1	IHD	1	0	0	1	3.60849	1	1	0	1	1	1	1	1	5	2
740	65	1	56	9	0	21.87	85	123	70	10.5	293	615	44	126	240	482	1	Renal failure	1	0	0	1	11.3374	1	1	1	1	0	1	1	1	5	3
741	47	0			1	18.74	69	170	93	5.6	199	112	53	124	95	108	0		0	0	0	0	11.3374	0	0	0	1	0	1	1	1	1	0
742	71	0			0	21.98	78	110	57	5.5	204	63	54	137	79	87	0		0	0	0	0	11.3374	0	1	0	1	0	1	1	1	1	0
743	53	0			0	19.87	94	116	72	5.4	226	75	53	158	81	83	0		0	0	0	0	11.3347	0	1	0	1	0	2	1	1	1	0
744	73	0			0	23.29	77	110	63	5.5	178	119	52	102	88	81	0		0	0	0	1	11.3347	0	0	0	1	0	1	3	1	1	0
745	53	1	21	32	0	17.54	83	120	78	12.5	237	164	52	152	334	579	1	IHD	1	1	1	1	0.788501	1	1	1	1	0	1	2	2	5	3
746	70	1			0	16.41	68	126	72	5.5	140	113	30	87	98	128	1	IHD	0	1	1	1	5.3306	0	0	0	0	1	1	2	2	1	1
747	71	1	56	15	0	25.68	96	130	82	7.5	202	207	45	116	119	202	0		1	0	1	1	11.3265	1	1	1	1	0	2	4	3	2	2
748	61	0	58	3	0	27.44	94.5	121	73	7.4	262	216	41	178	113	161	0		1	0	0	1	11.3265	1	1	1	1	1	2	4	3	2	0
749	44	0	36	8	0	27.62	93	122	77	6.7	189	352	32	87	93	139	0		1	0	0	1	11.3265	0	0	1	0	1	2	4	3	1	1
750	33	0			0	21.62	77	106	60	5.1	157	92	38	101	78	99	0		0	0	0	1	11.3238	0	0	0	1	1	1	1	1	1	0
751	38	1	32	6	0	28.33	97	130	72	5.9	177	205	31	105	98	113	0		1	0	0	1	11.3238	0	0	1	1	1	2	4	3	1	0
752	34	1	26	8	0	24.89	91	116	68	6.1	174	195	26	109	106	163	0		1	1	1	1	11.3238	1	0	1	1	1	2	3	1	1	0
753	31	0			0	18.03	70	90	54	5.6	147	52	55	82	85	77	0		0	0	0	1	11.3238	0	0	0	0	0	1	2	2	1	0
754	56	1			0	22.09	87	92	53	6.3	160	99	40	100	82	75	0		0	1	1	0	11.3238	0	0	0	1	0	1	1	1	1	0
755	54	1	54	0.3	0	23.15	85.5	121	82	6.3	207	123	34	148	102	158	0		1	0	0	1	11.321	1	1	0	1	1	1	3	1	1	0
756	68	0	53	15	1	28.09	89.5	140	91	13	227	237	40	140	305	392	1	IHD	1	0	0	1	9.76044	1	1	1	1	1	2	4	3	5	1
757	64	1	64	0.01	1	24.97	90	140	81	6.2	187	106	38	128	96	150	0		1	0	0	1	11.321	1	0	0	1	1	2	3	1	1	0
758	57	0			1	24.52	71.75	139	92	5.2	167	113	51	93	82	112	0		0	0	0	1	11.321	0	0	0	0	0	1	3	1	1	0
759	35	0			0	26.47	77.75	120	78	6	196	129	27	143	86	143	0		0	0	0	1	11.321	1	0	0	1	1	1	4	3	1	0
760	37	1	29	8	0	23.6	87.5	110	78	11.5	208	390	36	94	215	303	0		1	1	1	1	11.321	1	1	1	0	1	1	3	1	5	1
761	63	0	63	0.4	1	39.9	110	140	91	6.4	191	161	31	128	93	111	0		1	0	0	1	11.3183	0	0	1	1	1	2	5	5	1	3
762	48	0			0	31.12	84	110	68	6.1	192	139	36	128	92	110	0		0	0	0	0	11.3183	0	0	0	1	1	2	5	4	1	0
763	52	0	52	0.01	0	23.87	81	130	82	5.8	177	76	46	116	88	96	0		1	0	0	1	11.3183	0	0	0	1	1	2	3	1	1	0
764	62	0			0	30.62	94	121	69	6.2	176	62	52	112	102	122	0		0	0	1	0	11.3155	1	0	0	1	0	2	5	4	1	0
765	41	0			1	45.27	94	156	100	6.1	232	86	42	173	98	172	0		0	0	0	1	11.3155	1	1	0	1	1	2	5	5	1	0
766	45	1	44	1	0	24.99	91.25	126	84	6.2	184	139	43	113	101	128	0		1	0	1	1	11.3155	1	0	0	1	0	2	3	1	1	0
767	59	0	52	7	0	26.21	94	118	69	11.5	174	102	41	113	194	373	0		1	0	0	1	11.3155	1	0	0	1	1	2	4	3	5	1
768	71	1	56	15	1	24.12	104	170	93	8.2	219	143	41	149	98	274	1	IHD	1	0	0	1	7.3128	1	1	0	1	0	2	3	1	3	4
769	56	0	41	15	0	24.65	77	128	78	7.1	224	90	64	142	122	185	0		1	0	0	1	11.3128	1	1	0	1	0	1	3	1	2	0
770	35	0	28	7	0	26.87	88	110	71	9.2	139	111	44	73	170	333	0		1	0	0	1	11.3073	1	0	0	0	1	2	4	3	4	0
771	54	0	53	1	0	29.12	87	130	82	6.2	188	117	43	122	89	144	0		1	0	0	1	11.3073	1	0	0	1	1	2	4	3	1	0
772	55	0	35	20	0	27.65	97	130	88	11.2	183	263	43	87	187	410	0		1	0	0	1	11.3073	1	0	1	0	1	2	4	3	5	2
773	67	0	47	20	0	24.96	91	122	80	6.9	199	427	64	50	76	225	1	Lung	1	0	0	1	8.2245	1	0	1	0	0	2	3	1	1	1
774	52	0	46	6	1	30.12	95.5	150	98	6.4	196	108	60	114	75	99	0		1	0	0	1	11.2991	0	0	0	1	0	2	5	4	1	1
775	70	0	59	11	0	25.45	84.9	124	60	7	213	152	38	145	104	200	1	IHD	1	0	0	1	8.07118	1	1	1	1	1	2	4	3	2	1
776	76	0	61	15	1	26.45	94.75	140	91	13.9	220	171	50	136	390	531	0		1	0	0	1	11.2991	1	1	1	1	0	2	4	3	5	1
777	54	1	45	9	0	24.28	91	110	69	7.1	170	86	43	110	111	207	0		1	1	0	1	11.2964	1	0	0	1	0	2	3	1	2	2
778	46	0	37	9	0	29.74	94.5	110	60	5.9	169	102	45	104	85	139	0		1	0	0	1	11.2964	1	0	0	1	1	2	4	3	1	0
779	80	0	70	10	1	24.74	84	166	80	9.6	168	88	51	99	209	349	1	Lung	1	0	0	1	7.70431	1	0	0	0	0	2	3	1	4	1
780	65	0	55	10	1	30.54	96.25	150	90	6.7	275	103	50	204	105	238	0		1	0	0	1	11.2964	1	1	0	1	0	2	5	4	1	0
781	60	0	45	15	1	23.03	78.5	166	98	8.3	253	183	56	160	186	304	0		1	0	0	1	11.2964	1	1	1	1	0	1	3	1	3	0
782	56	0	41	15	0	28.61	100.35	131	70	9.7	266	217	54	169	116	300	0		1	0	0	1	11.2964	1	1	1	1	0	2	4	3	5	0
783	54	0	44	10	0	28.2	88.9	130	87	8.3	247	294	44	144	150	181	1	Circulatory disea	1	0	0	1	11.2936	1	1	1	1	1	2	4	3	3	0
784	71	1	57	14	0	26.49	96.85	127	82	6.1	172	157	37	104	88	155	0		1	0	0	1	11.2936	1	0	1	1	1	2	4	3	1	1
785	64	1	52	12	0	29.31	99.8	111	69	7.9	204	96	39	146	145	234	1	cancer	1	0	0	1	6.82272	1	1	0	1	1	2	4	3	3	1
786	73	1	53	20	0	29.01	99.8	138	70	7.8	168	114	29	116	86	173	0		1	0	0	1	11.2854	1	0	0	1	1	2	4	3	2	1
787	62	1	49	13	1	28.24	105	143	99	7.5	231	161	49	150	145	244	0		1	0	0	0	11.2827	1	1	1	1	0	2	4	3	2	3
788	66	0	56	10	1	28.89	84	190	90	6.5	178	123	40	113	148	270	1	IHD	1	0	0	1	6.76797	1	0	0	1	1	2	4	3	1	0
789	68	1	52	16	0	20.99	82.5	130	67	7.6	227	109	27	178	100	263	0		1	0	0	1	11.2827	1	1	0	1	1	1	1	1	2	1
790	59	0	49	10	0	22.95	81.8	110	63	6.7	222	137	42	153	90	176	0		1	0	0	1	11.2827	1	1	0	1	1	2	1	1	1	0
791	57	0	50	7	0	25.44	84.05	121	70	6.1	229	95	50	160	83	180	0		1	0	0	1	11.2827	1	1	0	1	0	2	4	3	1	0
792	41	0	31	10	0	27.53	85.2	99	69	10.3	235	50	63	162	216	365	0		1	0	0	1	11.2799	1	1	0	1	0	2	4	3	5	2
793	74	0	64	10	0	25.41	86.3	122	52	9.6	187	128	46	115	227	343	0		1	0	0	1	11.2799	1	0	0	1	1	2	4	3	4	2
794	62	1			0	19.17	82	109	68	5.8	244	86	45	182	99	111	0		0	1	1	1	11.2799	0	1	0	1	0	1	1	1	1	1
795	55	1	55	0.1	0	30.54	100	131	81	7	232	99	39	173	121	242	0		1	0	0	1	11.2799	1	1	0	1	1	2	5	4	2	0
796	46	0	26	20	0	26.26	85.5	99	66	10.3	177	339	45	64	235	332	0		1	0	0	1	11.269	1	0	1	0	1	2	4	3	5	1
797	53	0	43	10	1	33.3	108.2	137	95	8.8	163	113	36	104	217	352	0		1	0	0	1	11.269	1	0	0	1	1	2	5	4	4	2
798	67	1	52	15	0	28.41	96	124	79	9.3	237	178	40	161	143	286	0		1	1	0	1	11.269	1	1	1	1	0	2	4	3	4	2
799	52	1	44	8	0	23.36	79	114	83	10.1	192	184	38	117	124	284	1	Renal failure	1	0	0	1	2.43943	1	0	1	1	1	1	3	1	5	1
800	51	1	43	8	0	25.78	94	120	78	9.6	387	1663	46	8	196	280	0		1	1	0	1	11.269	1	1	1	0	0	2	4	3	4	2
801	46	0	36	10	0	30.34	95.65	120	78	8.4	169	87	46	106	121	236	0		1	0	0	1	11.2663	1	0	0	1	1	2	5	4	3	0
802	63	1	51	12	1	21.05	87	158	89	10.4	246	180	37	173	201	254	1	Renal failure	1	0	0	1	10.5106	1	1	1	1	1	1	1	1	5	2
803	63	1			0	26.75	96.9	136	71	5.9	298	183	53	208	85	83	0		0	0	1	1	11.2663	0	1	1	1	0	2	4	3	1	1
804	57	0	43	14	1	28.1	92	140	78	9.2	234	193	59	136	154	336	0		1	0	0	1	11.2663	1	1	1	1	0	2	4	3	4	2
805	57	1	47	10	0	26.12	92	134	78	9.6	199	95	62	118	176	282	0		1	0	0	1	11.2635	1	0	0	1	0	2	4	3	4	3
806	50	1	40	10	0	22.46	85	129	86	5.6	203	75	51	137	87	124	0		1	1	1	1	11.2635	1	1	0	1	0	1	1	1	1	0
807	60	1	52	8	0	26.25	101.85	110	63	8.6	211	178	44	131	167	247	1	cancer	1	1	1	1	4.75565	1	1	1	1	0	2	4	3	3	0
808	83	1	55	28	1	17.8	66.8	140	73	8.6	158	178	44	78	124	234	1	Cerebrovascular d	1	1	0	1	6.11362	1	0	1	0	0	1	2	2	3	1
809	61	1	46	15	0	26.82	94.15	130	82	7.9	176	461	45	39	107	184	0		1	1	1	1	11.2608	1	0	1	0	0	2	4	3	3	1
810	48	0	42	6	0	31.46	98.3	139	85	9.3	189	112	43	124	96	164	0		1	0	0	1	11.2608	1	0	0	1	1	2	5	4	4	0
811	45	0			0	26.31	78	106	68	5.8	164	90	63	83	72	98	0		0	0	0	1	11.2608	0	0	0	0	0	1	4	3	1	1
812	53	0	43	10.1	0	30.99	100.5	128	79	9	150	144	25	96	129	241	0		1	0	0	1	11.258	1	0	0	0	1	2	5	4	4	1
813	49	0	41	8.1	1	21.82	89	140	82	10.4	220	160	42	146	224	414	0		1	0	0	1	11.258	1	1	1	1	1	2	1	1	5	1
814	73	1	58	15	0	23.16	88	112	74	12.8	195	106	39	135	319	417	0		1	1	1	1	11.258	1	0	0	1	1	1	3	1	5	2
815	57	1	47	10	0	21.25	84	131	73	7.4	187	121	43	120	148	240	0		1	0	0	1	11.2553	1	0	0	1	0	1	1	1	2	2
816	85	0	73	12	0	24.12	85	110	58	7.7	244	258	50	142	168	280	1	Renal failure	1	0	0	1	7.52361	1	1	1	1	0	2	3	1	2	3
817	61	0	56	5	1	19.8	72	127	90	5.5	186	125	48	113	50	100	0		1	0	0	1	11.2553	1	0	0	1	1	1	1	1	1	2
818	62	1	44	18	0	22.31	85	130	82	10.5	161	212	32	87	250	368	0		1	0	0	1	11.2553	1	0	1	0	1	1	1	1	5	2
819	56	1	36	20	1	21.51	84.5	128	97	7.5	195	137	57	111	88	266	0		1	0	0	1	11.2553	1	0	0	1	0	1	1	1	2	0
820	52	1	38	14	0	25.54	93	116	78	7	166	129	40	100	118	216	1	Succide	1	0	1	1	10.1602	1	0	0	1	0	2	4	3	2	0
821	53	1	45	8	1	22.48	87.1	141	79	8.8	186	264	46	87	201	310	0		1	1	1	1	11.2498	1	0	1	0	0	1	1	1	4	2
822	51	0	48	3	0	27.07	92.5	122	75	7.1	201	140	35	138	109	119	0		1	0	0	1	11.2498	1	1	0	1	1	2	4	3	2	0
823	50	0	43	7	0	26.44	102	121	73	9.5	285	473	53	137	137	268	1	Renal failure	1	0	0	1	3.7974	1	1	1	1	0	2	4	3	4	0
824	55	0	45	10	0	25.59	90	114	71	7.4	189	226	34	110	135	193	0		1	0	0	1	11.2471	1	0	1	1	1	2	4	3	2	0
825	85	0	70	15	0	30.55	110.9	110	68	6.5	287	289	57	172	98	140	1	Lung	1	0	0	1	11.2471	1	1	1	1	0	2	5	4	1	0
826	44	0	36	8	0	32.07	103.85	138	80	9.3	263	203	40	182	201	357	1	IHD	1	0	0	1	4.23272	1	1	1	1	1	2	5	4	4	1
827	40	1	36	4	0	20.07	80	110	62	10.6	174	143	39	106	245	298	1	Renal failure	1	1	1	1	1.24572	1	0	0	1	1	1	1	1	5	2
828	61	1	49	12	0	26.4	99.5	120	76	8.5	120	74	22	83	156	356	1	Cerebrovascular d	1	0	0	1	11.2444	1	0	0	0	1	2	4	3	3	2
829	80	1	77	3	1	23.39	95	150	84	6.2	224	109	48	154	85	157	1	IHD	1	0	0	1	0.950034	1	1	0	1	0	2	3	1	1	0
830	65	1	65	0.1	0	18.73	80.5	118	70	10.4	257	132	41	190	198	365	0		1	1	0	1	11.2416	1	1	0	1	0	1	1	1	5	1
831	75	1	64	11	0	25.14	100	121	69	11.3	222	219	30	148	239	371	1	IHD	1	1	1	1	6.57906	1	1	1	1	1	2	4	3	5	2
832	61	0	31	30	1	27.82	89	148	83	9.4	239	430	48	105	171	331	1	Renal failure	1	0	0	1	11.2416	1	1	1	1	1	2	4	3	4	1
833	47	0	37	10	0	22.88	83	112	59	8.3	164	56	42	111	153	348	0		1	0	0	1	11.2416	1	0	0	1	1	2	1	1	3	1
834	59	0	44	15	0	26.98	82	130	79	7.5	182	130	34	122	145	209	0		1	0	0	1	11.2416	1	0	0	1	1	2	4	3	2	3
835	52	0	32	20	1	22.3	84	136	98	8.2	231	116	49	159	161	291	0		1	0	0	1	11.2416	1	1	0	1	1	2	1	1	3	1
836	62	1	52	10	0	20.13	85.2	100	57	8.8	388	893	45	164	152	306	1	cancer	1	1	1	1	10.2067	1	1	1	1	0	1	1	1	4	1
837	57	0	52	5	0	27.07	85	120	80	5.8	256	237	39	170	80	130	0		1	0	0	1	11.2389	1	1	1	1	1	2	4	3	1	0
838	50	1	44	6	0	20.6	83.25	130	80	10	203	209	36	125	151	225	1	IHD	1	0	0	1	11.2389	1	1	1	1	1	1	1	1	5	1
839	63	1	61	2	1	23.41	85.3	140	90	7.2	212	199	42	130	126	178	0		1	0	0	1	11.2389	1	1	1	1	0	1	3	1	2	0
840	71	0	49	22	1	29.02	97	140	80	7.2	220	124	52	143	100	241	0		1	0	0	1	11.2389	1	1	0	1	0	2	4	3	2	0
841	61	1	46	15	0	24.77	94.5	129	79	7.8	207	362	30	105	124	247	0		1	1	1	1	11.2389	1	1	1	1	1	2	3	1	2	2
842	60	1	52	8	0	19.91	81.5	124	70	9.9	170	51	50	110	206	397	0		1	1	0	1	11.2361	1	0	0	1	0	1	1	1	5	0
843	44	0			0	40.89	133.75	110	70	5.2	159	114	46	90	72	84	0		0	0	0	1	11.2361	0	0	0	0	1	2	5	5	1	0
844	57	1	47	10	0	19.01	80	111	78	9.3	206	181	55	115	149	309	0		1	0	0	1	11.2307	1	1	1	1	0	1	1	1	4	0
845	62	0	40	22	0	35.2	96	106	58	7	177	111	45	110	136	253	0		1	0	0	1	11.2279	1	0	0	1	1	2	5	5	2	2
846	51	0	39	12	0	28.59	94	136	78	12.5	201	187	47	117	452	565	0		1	0	0	1	11.2279	1	1	1	1	1	2	4	3	5	1
847	65	1	45	20	1	21.14	89.5	141	82	10.1	206	154	34	141	191	281	1	cancer	1	0	0	1	11.2252	1	1	1	1	1	1	1	1	5	1
848	78	1	64	14	0	19.01	84	117	68	10.2	152	397	35	38	206	330	1	cancer	1	0	0	1	9.46475	1	0	1	0	1	1	1	1	5	1
849	72	1	59	13	1	23.75	90.2	146	72	5.9	191	126	38	128	71	108	0		1	0	0	1	11.2197	1	0	0	1	1	2	3	1	1	1
850	59	0	52	7	0	23.95	86	125	74	8.1	186	110	67	97	195	335	0		1	0	0	1	11.2197	1	0	0	0	0	2	3	1	3	1
851	78	0	54	24	0	25.72	86.45	120	54	6.8	150	160	53	65	117	238	0		1	0	0	1	11.2197	1	0	1	0	0	2	4	3	1	2
852	81	0	71	10	1	30.36	103	167	89	9.9	189	202	46	103	235	324	0		1	0	0	1	11.217	1	0	1	1	1	2	5	4	5	2
853	77	0	62	15	0	34.87	104	97	64	5.3	216	199	55	121	92	118	0		1	0	0	1	11.217	1	1	1	1	0	2	5	4	1	0
854	54	1	54	0.3	0	20.75	81	92	60	4.4	154	91	36	100	93	60	0		1	0	0	1	11.217	0	0	0	1	1	1	1	1	1	0
855	61	1	51	10	0	21.68	86	135	86	11.9	198	201	46	112	285	335	1	Circulatory disea	1	1	0	1	11.217	1	0	1	1	0	1	1	1	5	1
856	53	0	38	15	0	25.19	89	96	70	8.9	202	167	43	126	209	351	0		1	0	0	1	11.2088	1	1	1	1	1	2	4	3	4	1
857	65	1	54	11	0	21.88	91.2	100	64	5.2	230	157	53	146	85	187	0		1	0	0	1	11.2088	1	1	1	1	0	2	1	1	1	1
858	62	1	51	11	0	27.35	99.5	130	80	6.2	169	535	37	25	115	189	0		1	0	0	1	11.2088	1	0	1	0	1	2	4	3	1	2
859	61	0	41	20	0	28.55	92.25	110	70	13	167	65	55	99	107	300	0		1	0	0	1	11.2088	1	0	0	0	0	2	4	3	5	0
860	70	1	62	8	1	23.93	99	170	90	7.5	259	93	54	186	117	263	1	Renal failure	1	0	0	1	3.39493	1	1	0	1	0	2	3	1	2	0
861	55	1	40	15	1	26.4	99.8	140	100	6.1	185	85	44	124	87	117	0		1	1	1	1	11.206	1	0	0	1	0	2	4	3	1	0
862	45	0	15		0	19.47	71	90	60	9.4	264	113	64	177	249	417	1	Diabetes mellitus	1	0	0	1	5.76318	1	1	0	1	0	1	1	1	4	2
863	59	0	53	6	0	29.15	89	130	80	7.6	232	175	45	152	133	201	0		1	0	0	1	11.206	1	1	1	1	1	2	4	3	2	1
864	62	1	52	10	1	22.64	84.5	190	100	6.4	204	132	41	137	127	147	1	Cerebrovascular d	1	0	0	1	6.82546	1	1	0	1	0	1	1	1	1	2
865	53	0	49	4	0	29.24	81	126	80	5.9	230	142	54	148	99	106	0		1	0	0	1	11.2033	1	1	0	1	0	2	4	3	1	1
866	75	1	67	8	1	28.85	110	146	80	9.5	219	150	38	151	154	284	1	IHD	1	1	1	1	11.2005	1	1	1	1	1	2	4	3	4	2
867	68	0	60	8	1	21.31	88	140	90	8.2	222	221	52	126	103	350	0		1	0	0	1	11.2005	1	1	1	1	0	2	1	1	3	0
868	72	0	62	10	1	31.18	100	172	79	7.3	163	143	43	91	157	175	0		1	0	0	1	11.1923	1	0	0	0	1	2	5	4	2	0
869	70	0	58	12	1	23.39	83	140	73	11	175	211	39	94	351	405	1	Renal failure	1	0	0	1	9.21287	1	0	1	0	1	2	3	1	5	1
870	65	1	50	15	1	31.21	109	144	99	8	169	171	32	103	116	217	0		1	1	1	1	11.1896	1	0	1	1	1	2	5	4	3	2
871	72	1	64	8	0	23.31	96	139	89	6.3	198	139	37	133	74	106	0		1	0	0	1	11.1896	1	0	0	1	1	2	3	1	1	3
872	53	0	38	15	0	33.1	102	111	69	10.6	152	133	41	84	138	266	0		1	0	0	1	11.1896	1	0	0	0	1	2	5	4	5	2
873	65	0	55	10	1	23.63	74	148	88	11			67		334	422	1	IHD	1	0	0	1	6.57632	1				0	1	3	1	5	2
874	72	1	52	20	0	22.87	91	138	69	8.5	165	76	42	108	137	278	0		1	0	0	1	11.1896	1	0	0	1	0	2	1	1	3	1
875	59	0	45	14	0	29.32	87	111	68	9.2	198	111	62	114	221	326	0		1	0	0	1	11.1896	1	0	0	1	0	2	4	3	4	1
876	72	0	62	10	0	30.24	98	123	79	7.4	201	105	51	129	139	193	0		1	0	0	1	11.1896	1	1	0	1	0	2	5	4	2	2
877	60	1	37	23	0	24.23	93	111	70	10.6	221	59	35	174	224	330	0		1	1	0	1	11.1869	1	1	0	1	1	2	3	1	5	1
878	56	0	46	10	0	31.81	95.25	108	70	5.6	209	124	47	137	94	169	0		1	0	0	1	11.1869	1	1	0	1	1	2	5	4	1	0
879	65	0	55	10	0	23.02	89.55	108	64	10.2	341	317	60	218	213	357	1	Diabetes mellitus	1	0	0	1	7.45791	1	1	1	1	0	2	3	1	5	1
880	64	1	64	0.8	1	22.05	71.55	168	87	6.8	225	153	52	142	107	131	0		1	0	0	1	11.1841	1	1	1	1	0	1	1	1	1	2
881	62	1	58	4	0	22.15	91.15	130	70	11.9	259	181	49	174	132	398	1	Liver	1	1	0	1	1.94114	1	1	1	1	0	2	1	1	5	1
882	44	0	30	14	0	41.42	117.6	110	70	8	154	163	34	87	147	316	0		1	0	0	1	11.1814	1	0	1	0	1	2	5	5	3	0
883	70	0	52	18	1	33.75	109.5	140	70	8.9	197	207	44	112	206	393	1	Circulatory disea	1	0	0	1	11.1814	1	0	1	1	1	2	5	4	4	1
884	67	0	57	10	0	23.73	81.2	130	80	6.6	170	93	48	103	93	151	0		1	0	0	1	11.1814	1	0	0	1	1	2	3	1	1	0
885	60	0	48	12	0	22.85	88	120	63	8.3	253	221	45	164	190	310	1	Circulatory disea	1	0	0	1	8.19986	1	1	1	1	1	2	1	1	3	2
886	52	0			0	24.99	72	111	72	5.7	170	57	55	104	82	100	0		0	0	0	1	11.1814	0	0	0	1	0	1	3	1	1	0
887	46	1	37	9	0	24.74	84	135	85	11.4	210	345	47	94	220	402	0		1	1	0	1	11.1786	1	1	1	0	0	1	3	1	5	1
888	60	0	51	9	0	34.45	114	128	71	6.3	167	178	48	83	72	116	0		1	0	0	1	11.1677	1	0	1	0	1	2	5	4	1	1
889	62	0	52	10	0	26.48	95.5	138	74	8.8	193	184	33	123	196	248	1	Conges Heart fail	1	0	0	1	6.43395	1	0	1	1	1	2	4	3	4	1
890	72	1	52	20	0	22.56	87.95	139	69	12	155	171	34	87	275	401	1	Lung	1	1	0	1	8.82683	1	0	1	0	1	1	1	1	5	2
891	61	1	41	20	0	28.17	97	136	80	7	150	131	30	94	113	215	0		1	0	0	1	11.1622	1	0	0	0	1	2	4	3	2	1
892	64	0	49	15	0	24.97	85	110	63	5.8	220	81	42	162	101	124	0		1	0	0	1	11.1622	1	1	0	1	1	2	3	1	1	1
893	75	1	60	15	0	25.15	95.9	122	69	7.3	223	173	39	149	99	154	1	IHD	1	1	1	1	5.60712	1	1	1	1	1	2	4	3	2	1
894	57	1	47	10	1	23	90	132	91	12.7	350	216	43	264	286	396	1	IHD	1	1	1	1	7.24162	1	1	1	1	0	2	3	1	5	0
895	50	0	40	10	0	25.8	91	114	79	8.5	211	96	53	139	204	305	1	Accidental fall	1	0	0	1	8.2601	1	1	0	1	0	2	4	3	3	0
896	46	0	28	18	0	23.53	86.8	129	69	6.6	181	154	46	104	103	166	0		1	0	0	1	11.1595	1	0	1	1	1	2	3	1	1	1
897	50	1	35	15	0	20.2	75	109	68	11.6	193	141	43	122	263	374	0		1	1	0	1	11.1595	1	0	0	1	0	1	1	1	5	2
898	58	1	40	18	0	28.12	97	108	69	6.3	151	97	42	90	108	177	0		1	0	1	1	11.1513	1	0	0	0	0	2	4	3	1	2
899	80	0	65	15	1	23.29	76	148	78	13.3	225	124	59	141	325	481	1	Accidental fall	1	0	0	1	4.91992	1	1	0	1	0	1	3	1	5	3
900	67	0	55	12	0	20.79	76	139	78	6.5	178	70	42	122	107	214	1	Conges Heart fail	1	0	0	1	9.93292	1	0	0	1	1	1	1	1	1	2
901	60	0	52	8	0	26.42	88	138	78	11.1	235	104	54	160	356	381	1	IHD	1	0	0	1	4.35318	1	1	0	1	0	2	4	3	5	0
902	66	0	56	10	0	26.42	78.95	111	81	7.9	231	54	68	152	137	270	0		1	0	0	1	11.1513	1	1	0	1	0	1	4	3	3	2
903	50	1	41	9	0	22.22	89	129	87	9.9	192	336	33	92	231	332	0		1	0	1	1	11.1513	1	0	1	0	1	1	1	1	5	2
904	39	1	39	0.01	0	20.42	80	111	71	6	151	94	35	97	82	90	0		1	0	1	1	11.1485	0	0	0	0	1	1	1	1	1	1
905	39	1	26	13	0	20.42	86	110	70	6.9	192	111	43	127	109	241	0		1	0	1	1	11.1485	1	0	0	1	0	1	1	1	1	1
906	60	0	45	15	0	22.97	82	130	84	10.5	266	223	49	172	200	350	0		1	0	0	1	11.1485	1	1	1	1	1	2	1	1	5	2
907	51	0	43	8	0	27.17	85	120	81	6.1	205	113	42	140	93	144	0		1	0	0	1	11.1485	1	1	0	1	1	2	4	3	1	1
908	59	1	49	10	0	23.05	93.2	103	71	9.2	199	95	47	133	137	271	0		1	0	1	1	11.1458	1	0	0	1	0	2	3	1	4	1
909	70	0	60	10	1	21.27	84.5	143	78	10.8	389	312	66	261	384	511	1	IHD	1	0	0	1	5.10883	1	1	1	1	0	2	1	1	5	3
910	46	0	36	10	0	26.56	90.5	133	77	8.6	212	186	42	133	152	269	0		1	0	0	1	11.1458	1	1	1	1	1	2	4	3	3	0
911	63	0	53	10	0	24.79	84	133	78	10.9	224	133	42	155	252	384	1	IHD	1	0	0	1	11.1458	1	1	0	1	1	2	3	1	5	3
912	57	1	37	20	0	15.14	66.15	92	60	15.9	164	75	77	72	423	577	0		1	0	1	1	11.1458	1	0	0	0	0	1	2	2	5	3
913	61	1	53	8	1	20.18	80.1	140	90	10	181	88	48	115	143	307	0		1	0	0	1	11.1458	1	0	0	1	0	1	1	1	5	1
914	66	1	56	10	1	22.09	93.2	142	92	6.9	243	89	36	189	106	199	0		1	0	0	1	11.1458	1	1	0	1	1	2	1	1	1	0
915	49	0	49	0.6	1	27.32	89	159	87	10.3	223	183	45	141	264	317	0		1	0	0	1	11.1403	1	1	1	1	1	2	4	3	5	2
916	51	1	36	15	0	23.02	85.5	114	74	11.1	185	142	42	115	215	334	0		1	1	1	1	11.1403	1	0	0	1	0	1	3	1	5	4
917	64	1	54	10	0	20.93	82.55	113	72	11.3	208	133	40	141	312	320	1	IHD	1	1	1	1	11.1321	1	1	0	1	0	1	1	1	5	4
918	58	0	44	14	1	26.4	80	176	98	6.8	129	76	36	78	105	161	0		1	0	0	1	11.1321	1	0	0	0	1	2	4	3	1	2
919	66	0	66	0.6	1	24.88	86	144	86	12.7	207	108	45	140	241	332	1	Diabetes mellitus	1	0	0	1	11.1321	1	1	0	1	1	2	3	1	5	2
920	44	1	38	6	1	29.07	101.9	140	80	11.4	166	212	28	96	97	126	0		1	0	0	1	11.1294	1	0	1	0	1	2	4	3	5	0
921	66	0	41	25		22.48	76.6			6.5	262	140	54	180	108	311	1	Cerebrovascular d	1	0	0	1	11.1294	1	1	0	1	0	1	1	1	1	1
922	50	0	35	15	0	27.96	78.5	130	80	9.3	273	257	56	166	250	452	0		1	0	0	1	11.1294	1	1	1	1	0	1	4	3	4	1
923	78	1	66	12	1	22.14	94.5	140	80	7.7	134	50	33	91	131	208	1	IHD	1	0	0	1	9.34976	1	0	0	0	1	2	1	1	2	2
924	68	0	62	6	0	24.52	81.35	139	70	9.7	209	163	40	136	150	268	1	IHD	1	0	0	1	5.83162	1	1	1	1	1	2	3	1	5	0
925	44	1			0	19.35	75	91	61	5.6	194	74	53	126	81	122	0		0	1	1	0	11.1294	0	0	0	1	0	1	1	1	1	0
926	62	0	50	12	0	23.14	87	122	72	7.4	174	95	47	104	90	99	0		1	0	0	1	11.1266	1	0	0	1	1	2	3	1	2	1
927	70	0	63	7	0	21.64	82	127	74	6.8	324	173	73	216	103	168	0		1	0	0	1	11.1266	1	1	1	1	0	2	1	1	1	4
928	69	0	54	15	0	24.0344	83	111	67	12.1	244	156	47	166	324	438	0		1	0	0	1	11.1211	1	1	1	1	1	2	3	1	5	0
929	49	0	48	1	0	25.3592	81	112	66	6.4	133	123	42	66	127	241	0		1	0	0	1	11.1211	1	0	0	0	1	2	4	3	1	0
930	68	0	58	10	0	30.8185	130	129	77	11.6	190	449	18	83	349	421	1	IHD	1	0	0	1	6.71047	1	0	1	0	1	2	5	4	5	2
931	48	1	44		0	20.48	85.9	136	79	9.6	202	128	48	128	226	284	1	IHD	1					1	1	0	1	0	1	1	1	4	1
932	56	0	48	8	0	24.43	78.9	130	80	11	215	134	42	146	221	378	0		1	0	0	1	11.1157	1	1	0	1	1	1	3	1	5	1
933	43	0	28	15	0	29.29	98.5	127	76	10.5	162	199	38	84	142	299	1	IHD	1	0	0	1	6.48597	1	0	1	0	1	2	4	3	5	0
934	55	0	43	12	1	32.57	102	150	100	8	183	137	36	120	158	376	1	Cerebrovascular d	1	0	0	1	7.11294	1	0	0	1	1	2	5	4	3	1
935	55	0	42	13	1	25.31	82.2	140	90	6.1	191	82	65	110	83	138	1	cancer	1	0	0	1	10.1465	1	0	0	1	0	2	4	3	1	0
936	78	0	63	15	0	20.79	79.45	130	80	6	172	125	58	89	57	127	0		1	0	0	1	11.1102	1	0	0	0	0	1	1	1	1	2
937	55	0	45	10	0	28.5	92.5	120	80	5.8	172	84	43	112	81	86	0		1	0	0	1	11.1075	1	0	0	1	1	2	4	3	1	1
938	60	0	59	1	0	24.41	83.4	130	80	5.7	202	171	51	117	82	134	0		1	0	0	1	11.1075	1	1	1	1	0	2	3	1	1	0
939	61	0	46	15	1	32.43	99.6	140	80	10	224	238	42	134	195	427	0		1	0	0	1	11.1075	1	1	1	1	1	2	5	4	5	2
940	40	0	29	11	0	31.37	104.2	110	70	8.8	177	144	43	105	190	287	0		1	0	0	1	11.1047	1	0	0	1	1	2	5	4	4	0
941	52	1	40	12	0	25.33	87.8	110	70	9.4	156	193	46	71	212	366	0		1	0	0	1	11.1047	1	0	1	0	0	1	4	3	4	1
942	64	1	48	16	0	17.12	72.15	120	89	9.9	186	87	43	126	205	249	0		1	1	1	1	11.1047	1	0	0	1	0	1	2	2	5	1
943	62	0	42	20	0	28.6	85.5	102	63	6.1	188	115	45	120	131	298	0		1	0	0	1	11.102	1	0	0	1	1	2	4	3	1	2
944	52	0	45	7	0	28.81	89.9	122	79	6.1	206	85	49	140	90	177	0		1	0	0	1	11.102	1	1	0	1	1	2	4	3	1	0
945	62	1	53	9	1	23.32	96.2	148	80	6.7	100	78	28	56	107	158	0		1	0	1	1	11.0938	1	0	0	0	1	2	3	1	1	1
946	86	1	76	10	0	19.05	78.95	130	70	8.9	226	212	52	132	146	313	1	Diabetes mellitus	1	0	0	1	4.21081	1	1	1	1	0	1	1	1	4	3
947	86	1	74	12	0	23.32	95.05	106	74	7.5	230	160	44	154	109	230	1	IHD	1	0	0	1	7.95619	1	1	1	1	0	2	3	1	2	3
948	62	1	54	8	1	22.59	96.2	140	84	10.6	137	129	32	79	178	324	1	IHD	1	1	1	1	5.63997	1	0	0	0	1	2	1	1	5	1
949	73	0	63	10	0	24.42	80	92	74	7.5	230	160	44	154	109	230	1	IHD	1	1	1	1	5.79329	1	1	1	1	1	2	3	1	2	4
950	65	1	55	10	1	21.81	83.5	160	89	12.2	147	80	38	93	206	379	1	Cerebrovascular d	1	1	1	1	11.0883	1	0	0	0	1	1	1	1	5	2
951	65	1			1	16.19	72.4	160	73	6	156	73	37	104	77	91	1	Liver	0	1	1	1	11.2745	0	0	0	1	1	1	2	2	1	2
952	34	1			1	27.3	90.85	140	84	5.7	243	245	52	142	80	98	0		0	1	0	0	11.0856	0	1	1	1	0	2	4	3	1	1
953	60	1	48	12	0	23.08	96.1	128	80	5.3	221	157	53	137	79	275	1	Cerebrovascular d	1	1	1	1	7.71526	1	1	1	1	0	2	3	1	1	0
954	54	0	54	0.1	1	29.06	99	140	83	8.5	201	267	46	102	162	325	0		1	0	0	1	11.0746	1	1	1	1	1	2	4	3	3	1
955	49	1	36	13	1	26.46	97	140	88	6.4	167	206	42	84	94	197	0		1	0	0	1	11.0746	1	0	1	0	0	2	4	3	1	1
956	65	1	54	11	0	20.24	82.4	137	72	11.1	209	101	51	138	238	401	1	Diabetes mellitus	1	1	1	1	5.71663	1	1	0	1	0	1	1	1	5	3
957	66	0	58	8	0	32.26	90.5	133	81	6.7	285	183	48	200	97	213	0		1	0	0	1	11.0746	1	1	1	1	1	2	5	4	1	1
958	56	0	42	14	0	21.87	82	136	72	10.7	203	110	53	128	312	465	1	Cerebrovascular d	1	0	0	1	11.0746	1	1	0	1	0	2	1	1	5	1
959	71	0			0	24.66	79	136	72	5.5	195	169	54	107	85	111	0		0	0	0	1	11.0746	0	0	1	1	0	1	3	1	1	1
960	73	1			0	17.43	71.45	136	72	5.1	139	65	46	80	90	135	1	Lung	0	1	1	1	2.49418	0	0	0	0	0	1	2	2	1	1
961	60	0	49	11	0	23.46	83.65	136	82	8	163	156	56	76	119	272	0		1	0	0	1	11.0719	1	0	1	0	0	2	3	1	3	1
962	62	0	42	20	0	32.59	89.5	126	70	12.5	242	369	49	119	208	389	1	IHD	1	0	0	1	7.53457	1	1	1	1	1	2	5	4	5	1
963	53	0			0	36.32	120.8	130	70	6.5	198	141	50	120	110	175	0		0	0	0	1	11.0691	1	0	0	1	0	2	5	5	1	0
964	68	0	58	10	0	33.64	90	136	79	7.7	222	187	53	132	119	227	0		1	0	0	1	11.0664	1	1	1	1	0	2	5	4	2	2
965	58	0	48	10	1	19.77	72.5	146	71	15.1	153	45	70	74	393	513	1	Renal failure	1	0	0	1	5.70294	1	0	0	0	0	1	1	1	5	3
966	62	1	47	15	0	26.91	89	130	85	6.6	144	92	38	88	111	187	0		1	0	0	1	11.0664	1	0	0	0	1	1	4	3	1	1
967	59	1	54	5	0	24.71	88.55	122	65	5.8	156	297	34	63	96	143	0		1	1	1	1	11.0637	1	0	1	0	1	1	3	1	1	0
968	74	0	60	14	0	22.94	79.5	131	83	9.6	298	467	61	144	170	240	1	IHD	1	0	0	1	9.55236	1	1	1	1	0	1	1	1	4	4
969	65	1	65	0.01	0	25.55	80.6	123	69	6.4	220	234	49	124	90	167	0		1	0	0	0	11.0554	1	1	1	1	0	1	4	3	1	1
970	85	1	80	5	1	26.81	102.8	162	91	9.8	188	116	58	107	91	194	1	Unspecif cause	1	1	1	1	2.29706	1	0	0	1	0	2	4	3	5	1
971	66	0	51	15	1	26.38	88.4	143	81	8.4	177	120	37	116	147	208	0		1	0	0	1	11.0554	1	0	0	1	1	2	4	3	3	2
972	80	1	70	10	0	19.77	81	112	74	10.6	135	261	15	68	358	536	1	IHD	1	0	0	1	10.7269	1	0	1	0	1	1	1	1	5	1
973	56	1	51	5	0	21.56	92.15	130	84	7.5	152	164	30	89	112	189	0		1	0	0	1	11.0527	1	0	1	0	1	2	1	1	2	0
974	85	0	75	10	0	27.24	97	126	72	7.2	181	141	57	96	126	205	0		1	0	0	1	11.0527	1	0	0	0	0	2	4	3	2	2
975	69	0	55	14	0	27.66	82.1	130	74	8.3	144	127	47	72	93	188	1	Circulatory disea	1	0	0	1	8.4271	1	0	0	0	1	2	4	3	3	0
976	52	1	47	5	1	18.55	85	150	80	12	162	188	47	77	606	694	1	IHD	1	1	0	1	0.197125	1	0	1	0	0	1	1	1	5	1
977	52	1	42	10	0	21.41	84.45	138	77	5.3	148	80	48	84	84	102	0		1	0	0	1	11.05	1	0	0	0	0	1	1	1	1	0
978	45	1			0	31.53	87	128	76	5.3	161	79	50	95	80	104	0		0	0	0	1	11.05	0	0	0	0	0	1	5	4	1	0
979	58	1	46	12	0	29.23	105.1	136	88	7.1	193	106	47	125	104	233	0		1	0	1	1	11.05	1	0	0	1	0	2	4	3	2	1
980	74	0	59	15	1	22.44	83	148	88	8.8	133	173	38	60	115	213	1	IHD	1	0	0	1	11.05	1	0	1	0	1	2	1	1	4	3
981	53	0	52	1	0	38.32	111	115	84	6.8	142	91	33	91	93	194	0		1	0	0	1	11.05	1	0	0	0	1	2	5	5	1	0
982	49	0			0	30.61	94.5	100	61	5.7	180	102	53	107	96	113	0		0	0	0	0	11.0472	0	0	0	1	0	2	5	4	1	0
983	53	1	46	7.6	0	24.01	88.7	130	84	8.5	180	89	40	122	140	176	0		1	1	1	1	11.0472	1	0	0	1	0	1	3	1	3	2
984	72	0	60	12	0	27.82	73.5	138	79	9.8	290	214	53	194	165	255	1	Cerebrovascular d	1	0	0	1	7.80287	1	1	1	1	0	1	4	3	5	2
985	62	0	45	17	1	23.73	96.55	159	100	7.4	215	81	54	145	104	255	0		1	0	0	1	11.0472	1	1	0	1	0	2	3	1	2	1
986	64	1	54	10	0	23.32	87.55	126	78	6.4	210	167	43	134	97	191	0		1	0	0	1	11.0472	1	1	1	1	0	1	3	1	1	2
987	67	0	73	15	1	31.6	91.95	170	90	7.8	175	104	48	106	154	282	1	IHD	1	0	0	1	11.0445	1	0	0	1	1	2	5	4	2	3
988	88	1	78	10	1	22.77	87.85	142	68	10.5	263	326	41	157	200	348	1	Accidental fall	1	0	0	1	6.37372	1	1	1	1	0	1	1	1	5	1
989	65	1	55	10	0	20.37	85	103	65	14.6	208	459	33	83	279	324	1	Circulatory disea	1	1	0	1	5.44011	1	1	1	0	1	1	1	1	5	2
990	60	1	44	16	1	26.5	103.1	133	98	9.8	132	140	35	69	207	365	0		1	0	0	1	11.0472	1	0	0	0	1	2	4	3	5	1
991	70	1	58	12	0	22.92	87	120	60	8.9	215	130	42	147	160	296	1	IHD	1	1	1	1	11.2252	1	1	0	1	0	1	1	1	4	1
992	62	0	47	15	0	26.22	89.2	118	80	8.7	208	228	41	121	96	174	0		1	0	0	1	11.039	1	1	1	1	1	2	4	3		1
993	56	0	44	12	0	22.52	73.65	115	78	12	277	95	60	198	311	420	0		1	0	0	1	11.039	1	1	0	1	0	1	1	1	5	2
994	47	0	37	10	0	24.33	81.05	122	77	9.6	237	242	49	140		273	0		1	0	0	1	11.039	1	1	1	1	1	2	3	1	4	3
995	51	0	41	10	1	22.05	78	110	90	12.4	256	161	58	166	264	387	0		1	0	0	1	11.039	1	1	1	1	0	1	1	1	5	2
996	77	1	47	30	0	27.69	91.9	130	70	10.6	195	181	42	117	108	324	1	Cerebrovascular d	1	0	0	1	4.80219	1	0	1	1	0	2	4	3	5	3
997	44	0	36	8	0	27.32	82.6	110	60	5.6	187	161	41	114	77	121	0		1	0	0	1	11.039	1	0	1	1	1	2	4	3	1	0
998	71	1	62	9	1	25.9	85.65	178	89	9.5	174	176	51	88	206	324	1	Diabetes mellitus	1	0	0	1	5.37714	1	0	1	0	0	1	4	3	4	2
999	65	0	58	7	0	20.47	78	112	73	6.3	261	131	73	162	104	192	1	cancer	1	0	0	1	4.8898	1	1	0	1	0	1	1	1	1	1
1000	72	1	62	10	0	23.76	93.45	123	71	9.1	191	105	32	138	191	338	0		1	1	0	1	11.0363	1	0	0	1	1	2	3	1	4	1
1001	71	1	56	15	0	23.96	99.7	128	80	10.7	166	207	30	95	230	400	0		1	0	0	1	11.0363	1	0	1	0	1	2	3	1	5	1
1002	66	1	46	20	0	20.13	77.9	128	81	12.5	230	215	41	146	313	572	0		1	0	0	1	11.0363	1	1	1	1	0	1	1	1	5	2
1003	76	0	68	8	0	25.68	77	138	73	6.4	218	131	44	148	65	219	0		1	0	0	1	11.0363	1	1	0	1	1	1	4	3	1	2
1004	68	1	63	5	1	23.73	91	145	75	12.3	223	159	46	145	244	422	1	Renal failure	1	0	0	1	2.71047	1	1	1	1	0	2	3	1	5	2
1005	64	1	42	22	1	23.01	88.35	141	81	7	210	134	39	144	101	202	1	IHD	1	1	1	1	11.0308	1	1	0	1	1	1	3	1	2	0
1006	50	1	40	10	0	22.93	92.9	120	81	6.3	179	202	46	93	99	175	0		1	0	0	1	11.0308	1	0	1	0	0	2	1	1	1	0
1007	75	1	50	25	0	24.72	90	104	72	8.8	184	106	44	119	146	261	1	Accidental fall	1	0	1	1	7.436	1	0	0	1	0	2	3	1	4	1
1008	65	0	56	9	0	30	116	134	70	9.4	204	79	35	153	151	322	1	Diabetes mellitus	1	0	0	1	6.02875	1	1	0	1	1	2	5	4	4	4
1009	72	1	52	20	0	21.2	84.9	93	53	8.3	167	198	42	85	99	241	1	cancer	1	1	1	1	11.1841	1	0	1	0	0	1	1	1	3	3
1010	76	0	66	10	1	35	102.25	141	81	7.5	195	172	48	113	105	220	0		1	0	0	1	11.0171	1	0	1	1	1	2	5	5	2	2
1011	85	1	60	25	0	24.44	92.1	122	81	7.9	162	126	38	99	163	289	1	Circulatory disea	1	0	0	1	11.0171	1	0	0	0	1	2	3	1	3	4
1012	74	1	52	22.7	1	22.37	92	151	83	6.1	191	87	40	134	100	147	0		1	0	1	1	11.0171	1	0	0	1	0	2	1	1	1	2
1013	56	1	49	7	0	29.11	99.9	139	81	7.4	141	132	38	77	129	256	0		1	0	1	1	11.0171	1	0	0	0	1	2	4	3	2	2
1014	64	1	57	7	1	20.13	82.55	111	90	11.4	166	204	47	78	221	405	1	IHD	1	0	0	1	4.67351	1	0	1	0	0	1	1	1	5	2
1015	49	0	49	0.1	0	22.48	82.5	114	69	5.8	187	151	43	114	90	128	0		1	0	0	1	11.0116	0	0	1	1	1	2	1	1	1	0
1016	68	0	61	7	0	17.37	72.65	131	70	8.1	197	82	48	133	105	275	1	Cerebrovascular d	1	0	0	1	4.4052	1	0	0	1	1	1	2	2	3	0
1017	60	0	45	15	0	24.03	87.05	119	78	10.9	241	204	53	147	237	381	0		1	0	0	1	11.0116	1	1	1	1	0	2	3	1	5	1
1018	52	1	40	12	0	29.27	101.9	119	71	6.4	174	93	37	118	134	174	0		1	0	0	1	11.0116	1	0	0	1	1	2	4	3	1	1
1019	76	1	49	27	0	22.66	91.35	125	80	8	170	234	34	89	133	230	1	Renal failure	1	1	1	1	11.0116	1	0	1	0	1	2	1	1	3	2
1020	56	0	46	10	1	28.76	91.5	135	90	7	144	119	36	84	191	202	0		1	0	0	1	11.0089	1	0	0	0	1	2	4	3	2	1
1021	56	0	43	13	1	22.45	81	145	80	7	239	323	33	141	125	157	0		1	0	0	1	11.0089	1	1	1	1	1	2	1	1	2	1
1022	77	1	52	25	0	21.23	86	110	70	6.9	204	117	45	136	110	152	1	Diabetes mellitus	1	1	1	1	11.0062	1	1	0	1	0	1	1	1	1	2
1023	59	0	59	0.01	0	27.26	90.5	125	80	5.7	258	230	50	162	96	72	0		1	0	0	1	11.0062	0	1	1	1	0	2	4	3	1	0
1024	65	1	25	40	1	21.67	90.3	145	75	10.1	178	73	67	96	199	334	0		1	0	0	1	11.0062	1	0	0	0	0	2	1	1	5	3
1025	63	0	53	10	1	21.91	87.8	153	90	7.9	220	201	44	136	175	290	0		1	0	0	1	11.0007	1	1	1	1	1	2	1	1	3	1
1026	88	0	87	1	1	19.23	62.6	144	81	5.8	261	116	55	183	120	133	1	IHD	1	0	0	1	1.19918	1	1	0	1	0	1	1	1	1	1
1027	95	1	93	2	0	15.44	65.9	120	70	5.2	192	69	75	103	73	174	1	Succide	1	1	1	0	3.39767	1	0	0	1	0	1	2	2	1	1
1028	79	0	54	25	0	24.44	78.5	120	70	6.9	186	124	49	112	75	194	0		1	0	0	1	10.9979	1	0	0	1	1	1	3	1	1	2
1029	62	0	50	12	0	27.89	91	130	80	8.3	150	157	36	83	132	283	0		1	0	0	1	10.9979	1	0	1	0	1	2	4	3	3	0
1030	75	1	61	14	1	19.67	84	150	90	6	168	65	57	98	91	219	1	Cerebrovascular d	1	0	0	1	11.9151	1	0	0	0	0	1	1	1	1	1
1031	56	0	44	12	0	22.43	94.5	122	81	3.9	231	96	43	169	80	96	0		1	0	0	1	10.9925	1	1	0	1	1	2	1	1	1	0
1032	55	0	35	20	0	26.35	86	127	74	6.9	179	104	35	123	104	157	0		1	0	0	1	10.987	1	0	0	1	1	2	4	3	1	1
1033	62	1	44	18	0	28.77	102	127	72	10.9	180	155	44	105	209	301	0		1	0	0	1	10.987	1	0	1	1	0	2	4	3	5	3
1034	60	0	50	10	0	25	84	112	80	11.2	243	194	59	145	218	367	0		1	0	0	1	11.0719	1	1	1	1	0	2	4	3	5	1
1035	70	1	46	24	1	24.15	101.4	151	90	7.9	173	92	39	116	152	246	0		1	0	0	1	10.9815	1	0	0	1	1	2	3	1	3	0
1036	72	0	62	10	0	18.21	74.1	111	68	8.4	221	103	64	136	157	375	1	Cerebrovascular d	1	0	0	1	10.9815	1	1	0	1	0	1	2	2	3	2
1037	50	1	40	10	0	14.34	68	103	61	16.8	228	119	49	155	278	450	1	Unspecif cause	1	0	0	1	7.48528	1	1	0	1	0	1	2	2	5	1
1038	55	0	48	7	1	18.98	75.1	162	91	12.6	280	253	59	170	288	465	0		1	0	0	0	10.9788	1	1	1	1	0	1	1	1	5	2
1039	52	0	41	11	0	20.8	78.05	111	81	5.9	178	139	59	91	102	186	0		1	0	0	1	10.9788	1	0	0	0	0	1	1	1	1	0
1040	60	0	47	13	1	26.83	89	142	81	8.5	246	115	48	175	159	259	0		1	0	0	1	10.9788	1	1	0	1	1	2	4	3	3	0
1041	70	0	60	10	0	24.31	83.15	128	71	7.1	136	56	53	72	85	132	1	cancer	1	0	0	1	10.1081	1	0	0	0	0	2	3	1	2	1
1042	78	0	60	18	1	19.41	81	141	69	7.2	162	157	31	100	106	140	1	IHD	1	0	0	1	3.71526	1	0	1	1	1	2	1	1	2	1
1043	53	1	43	10	0	26.51	94.2	102	69	9.1	232	104	51	160	149	289	0		1	0	0	1	10.9733	1	1	0	1	0	2	4	3	4	0
1044	74	1	52	22	1	18.56	79	140	70	7.8	204	90	41	145	94	202	1	IHD	1	0	0	1	3.95072	1	1	0	1	0	1	1	1	2	3
1045	54	0	39	15	0	21.36	87	122	81	10.9	199	387	38	84	324	423	0		1	0	0	1	10.9624	1	0	1	0	1	2	1	1	5	1
1046	58	0	52	6	1	24.52	99.85	143	79	8.3	194	135	37	130	143	333	1	Diabetes mellitus	1	0	0	1	4.49281	1	0	0	1	1	2	3	1	3	2
1047	76	1	70	6	1	28.75	104.15	151	78	10.5	177	253	30	96	230	271	0		1	1	1	1	10.9596	1	0	1	0	1	2	4	3	5	1
1048	61	1	56	5	0	25.71	101	133	80	5.8	284	180	54	194	86	207	0		1	1	1	1	10.9514	1	1	1	1	0	2	4	3	1	0
1049	59	0	39	20	0	28.28	97	132	80	11.2	255	215	42	170	215	346	0		1	0	0	0	10.9514	1	1	1	1	1	2	4	3	5	1
1050	54	1	34	20	0	19.54	83	101	49	10.6	197	58	57	128	227	366	0		1	0	1	1	10.9487	1	0	0	1	0	1	1	1	5	3
1051	61	1	50	11	0	26.48	95.1	101	49	8.7	198	178	36	126	175	308	0		1	0	0	1	10.9487	1	0	1	1	1	2	4	3		1
1052	63	1	54	9	0	22.27	82.5	111	80	5.8	249	120	48	177	86	149	0		1	0	1	1	10.9487	1	1	0	1	0	1	1	1	1	0
1053	66	1	43	23	1	22.63	85.95	155	77	9.2	217	193	34	144	157	238	0		1	0	0	1	10.9432	1	1	1	1	1	1	1	1	4	2
1054	58	1	46	12	0	21.97	91	109	70	10.9	157	82	43	98	121	230	0		1	0	0	1	10.9432	1	0	0	0	0	2	1	1	5	1
1055	68	0	58	10	1	22.55	85.1	151	82	9.7	230	112	50	158	232	353	1	IHD	1	0	0	1	9.89185	1	1	0	1	0	2	1	1	5	1
1056	67	0	47	20	0	23.61	92	134	74	7	262	195	72	151	105	241	1	Conges Heart fail	1	0	0	1	7.07187	1	1	1	1	0	2	3	1	2	3
1057	53	0	43	10	1	25.98	80	150	100	9.4	205	73	41	149	187	283	0		1	0	0	1	10.9405	1	1	0	1	1	2	4	3	4	2
1058	62	0	52	10	0	31.24	107.2	136	75	6.8	217	167	25	159	123	189	1	IHD	1	0	0	1	9.7796	1	1	1	1	1	2	5	4	1	1
1059	65	0	60	5	0	36.01	91.45	128	74	13.4	306	214	58	205	238	328	1	Unspecif cause	1	0	0	1	5.90281	1	1	1	1	0	2	5	5	5	2
1060	60	0	33	27	1	28.08	97.55	147	80	8.8	169	114	49	97	183	203	0		1	0	0	1	10.924	1	0	0	0	1	2	4	3	4	0
1061	75	0	65	10	1	25.09	93.5	219	98	12.2	154	110	49	83	198	302	1	Circulatory disea	1	0	0	1	1.03491	1	0	0	0	1	2	4	3	5	2
1062	55	0	43	12	1	19.46	72.5	142	82	12.9	187	108	51	114	211	443	0		1	0	0	1	10.9213	1	0	0	1	0	1	1	1	5	3
1063	47	0	37	10	0	23.12	82.3	110	69	9.7	175	147	49	97	234	382	0		1	0	0	1	10.9213	1	0	0	0	1	2	3	1	5	0
1064	69	1	49	20	1	18.66	71	159	78	12.1	182	95	56	107	256	416	0		1	0	0	1	10.9213	1	0	0	1	0	1	1	1	5	1
1065	45	1	34	11	0	28.21	96	132	80	10.6	156	69	32	110	142	254	0		1	0	0	1	11.9179	1	0	0	1	1	2	4	3	5	1
1066	64	1	64	0.01	0	29.32	104.15	121	80	6.7	174	91	42	114	80	96	0		1	0	0	1	10.9185	0	0	0	1	0	2	4	3	1	0
1067	69	1	49	20	1	24.13	94	182	81	12.6	221	168	44	143	271	412	0		1	0	0	1	10.9185	1	1	1	1	0	2	3	1	5	3
1068	50	0	44	6	0	27.33	90.55	103	62	11.5	241	468	43	104	224	381	0		1	0	0	1	10.9185	1	1	1	1	1	2	4	3	5	2
1069	63	0	50	13	1	19.1	73	178	79	9.9	203	118	48	131	150	268	0		1	0	0	0	10.9213	1	1	0	1	1	1	1	1	5	2
1070	42	0	34	8	0	24.59	76.95	115	69	8.5	191	121	38	129	150	254	0		1	0	0	1	10.9185	1	0	0	1	1	1	3	1	3	0
1071	50	1	35	15	1	25.55	93.5	133	91	6.9	215	388	30	107	99	139	0		1	0	0	1	10.9185	1	1	1	1	1	2	4	3	1	0
1072	62	0	50	12	0	19.25	75	136	81	12	192	211	37	113	528	660	1	Renal failure	1	0	0	1	5.84531	1	0	1	1	1	1	1	1	5	1
1073	72	1	62	10	0	22.5	93.5	111	70	11.5	233	140	37	168	229	354	1	Liver	1	1	1	1	7.51266	1	1	0	1	1	2	1	1	5	1
1074	61	1	51	10	0	25.89	88.9	122	72	6.3	169	235	29	93	107	126	0		1	1	1	1	10.9103	1	0	1	0	1	1	4	3	1	0
1075	64	1	56	8	0	26.12	89.25	136	78	10.7	145	65	29	103	187	331	0		1	0	0	0	10.9103	1	0	0	1	1	1	4	3	5	1
1076	60	1	60	0.01	0	23.44	89.05	126	72	5.5	213	157	47	135	98	144	1	cancer	1	0	0	1	11.0992	1	1	1	1	0	1	3	1	1	0
1077	57	0	53	4	0	28.76	94	136	74	8.7	240	174	41	164	151	287	0		1	0	0	1	10.9103	1	1	1	1	1	2	4	3		1
1078	65	1	58	7	0	22.96	90.3	126	75	11.1	164	156	40	93	222	346	1	IHD	1	0	0	1	5.02943	1	0	1	0	0	2	1	1	5	1
1079	32	1	22	10	0	37.37	121.3	136	71	10	212	190	29	145	216	345	0		1	1	0	1	10.9021	1	1	1	1	1	2	5	5	5	1
1080	57	0	50	7	0	25.85	87	102	62	6.3	219	62	58	149	95	127	0		1	0	0	1	10.8994	0	1	0	1	0	2	4	3	1	2
1081	31	0	24	7	0	32.88	85	118	59	9.1	281	273	51	175	282	361	0		1	0	0	1	10.8994	1	1	1	1	0	2	5	4	4	0
1082	41	1	33	8	0	23.37	88.15	124	76	11.9	151	118	42	85	237	381	0		1	0	0	0	10.8966	1	0	0	0	0	1	3	1	5	0
1083	42	0	30	12	0	20.55	78	127	76	8.2	203	131	43	134	165	271	0		1	0	0	1	10.8966	1	1	0	1	1	1	1	1	3	0
1084	66	1	44	22	0	18.42	84	115	63	10.7	177	89	37	122	163	371	0		1	0	0	1	10.8939	1	0	0	1	1	1	2	2	5	1
1085	67	0	52	15	0	21.36	83	137	69	10.9	205	134	46	132	174	311	0		1	0	0	1	10.8912	1	1	0	1	1	2	1	1	5	2
1086	72	0	47	25	0	17.44	93	137	69	6.2	120	99	43	57	88	172	0		1	0	0	1	10.8912	1	0	0	0	1	2	2	2	1	1
1087	60	0	50	10	0	23.7	89.5	131	70	10.4	251	271	43	154	163	278	1	Tuberculosis	1	0	1	1	8.20534	1	1	1	1	1	2	3	1	5	0
1088	82	0	65	17	1	22.69	89	141	60	10.6	281	162	47	202	134	354	1	Diabetes mellitus	1	0	0	1	1.60164	1	1	1	1	1	2	1	1	5	3
1089	46	0	38	8	0	24.65	93	99	70	10.6	191	140	37	126	196	330	0		1	0	0	1	10.8912	1	0	0	1	1	2	3	1	5	2
1090	67	0	41	26	0	25.75	82	137	78	7	169	153	55	83	106	185	0		1	0	0	1	10.8857	1	0	1	0	0	2	4	3	2	2
1091	49	0			0	22.09	83	111	70	5.6	136	50	51	75	88	121	0		0	0	0	1	10.8857	0	0	0	0	0	2	1	1	1	2
1092	61	1	51	10	0	21.75	76.35	117	74	9	210	262	33	125	230	280	0		1	0	0	1	10.8857	1	1	1	1	1	1	1	1	4	2
1093	78	1	77	1	0	20.34	90	119	69	9.6	173	76	53	105	189	319	0		1	1	1	1	10.8802	1	0	0	1	0	2	1	1	4	1
1094	63	1	55	8	0	33.53	117.5	111	71	8.2	208	111	55	131	135	146	0		1	0	1	1	10.8802	1	1	0	1	0	2	5	4	3	2
1095	52	1			0	25.65	98	109	69	6.3	144	68	38	92	82	65	0		0	0	0	0	10.8802	0	0	0	0	1	2	4	3	1	1
1096	43	0			0	22.1	83	105	71	5.9	201	178	55	110	84	128	0		0	0	0	1	10.8802	0	1	1	1	0	2	1	1	1	1
1097	62	1	52	10	0	25.96	111	119	73	10.8	219	96	41	159	152	293	1	IHD	1	1	1	1	10.8802	1	1	0	1	0	2	4	3	5	1
1098	65	1	60	5	0	22.05	92	125	79	10.8	187	323	52	70	175	265	0		1	1	1	1	10.8802	1	0	1	0	0	2	1	1	5	3
1099	65	1	45	20	0	16.31	79.75	89	64	14.3	277	202	35	202	185	308	1	IHD	1	0	0	1	1.11704	1	1	1	1	1	1	2	2	5	2
1100	46	1			0	22.98	89.55	129	79	5.4	184	199	27	117	99	126	0		0	0	0	0	10.8747	0	0	1	1	1	1	1	1	1	0
1101	55	0			0	19.34	66.5	122	62	5.7	174	88	51	105	83	74	1	Succide	0	0	0	1	1.46475	0	0	0	1	0	1	1	1	1	0
1102	67	0	63	4	1	26.57	96.5	155	90	6.5	209	157	40	138	84	110	1	Circulatory disea	1	0	0	1	10.872	0	1	1	1	1	2	4	3	1	2
1103	50	1	50	0.01	0	26.56	97.1	111	71	6.3	213	296	29	125	85	130	0		1	0	0	1	10.872	0	1	1	1	1	2	4	3	1	0
1104	71	1	71	0.01	0	24.5	97	128	78	5.6	175	103	61	93	95	197	0		1	1	0	1	10.8665	1	0	0	0	0	2	3	1	1	2
1105	50	0	43	7	0	17.92	87	127	77	5.5	222	113	58	141	87	82	0		1	0	0	1	10.8665	0	1	0	1	0	2	2	2	1	1
1106	52	0			0	15.7	67	128	76	6.2	162	75	44	103	92	89	0		0	0	0	1	10.8638	0	0	0	1	1	1	2	2	1	2
1107	69	1	69	0.01	1	23.91	70.4	148	75	5.8	159	73	49	95	86	135	1	cancer	1	0	0	1	10.8611	0	0	0	0	0	1	3	1	1	0
1108	42	0	36	6	0	30.94	96.35	99	58	6	157	111	43	92	92	164	0		1	0	0	0	10.8611	1	0	0	0	1	2	5	4	1	0
1109	42	0			0	18.67	67.9	111	70	5.7	114	52	45	59	91	126	0		0	0	0	1	10.8611	0	0	0	0	1	1	1	1	1	0
1110	51	1	45	6	0	30	109.9	109	68	9.1	201	136	35	139	156	297	0		1	0	0	1	10.8611	1	1	0	1	1	2	5	4	4	1
1111	43	0			0	20.52	72.9	139	78	5.4	159	102	27	112	72	91	0		0	0	0	1	10.8611	0	0	0	1	1	1	1	1	1	0
1112	53	0	43	10	0	21.1	76.5	128	74		253	157	49	173	110	207	0		1	0	0	1	10.8583	1	1	1	1	1	1	1	1		1
1113	51	1			0	22.52	92.05	127	83	5.5	231	297	33	139	86	86	0		0	0	0	0	10.8556	0	1	1	1	1	2	1	1	1	0
1114	45	0			0	21.64	83	121	69	5	144	68	47	83	84	100	0		0	0	0	0	10.8556	0	0	0	0	1	2	1	1	1	0
1115	72	0	62	10	0	27.97	101	138	69	7.8	216	168	50	132	127	146	1	cancer	1	0	0	1	6.28063	1	1	1	1	0	2	4	3	2	1
1116	62	0	54	8	1	21.16	78	169	89	11	200	158	37	131	261	320	0		1	0	0	1	10.8528	1	1	1	1	1	1	1	1	5	2
1117	67	0	59	8	0	22.41	90	128	78	7.1	150	364	36	41	134	207	0		1	0	0	1	10.8528	1	0	1	0	1	2	1	1	2	2
1118	70	0	69	1	0	16.97	87	109	79	9.3	263	274	45	163	228	292	1	IHD	1	0	0	1	10.8528	1	1	1	1	1	2	2	2	4	1
1119	37	0			0	16.25	64.4	128	76	6	159	135	33	99	94	96	0		0	0	0	1	10.8528	0	0	0	0	1	1	2	2	1	1
1120	32	1	32	0.01	0	24.54	84.8	111	79	5.4	161	245	35	77	90	161	0		1	0	0	0	10.8528	1	0	1	0	1	1	3	1	1	0
1121	48	1			0	18.22	72.45	121	79	6.3	220	200	46	134	87	199	0		0	1	1	0	10.8528	1	1	1	1	0	1	2	2	1	0
1122	54	0	50	4	0	21.98	87	129	79	6.2	213	86	57	139	94	152	0		1	0	0	0	10.8528	1	1	0	1	0	2	1	1	1	1
1123	31	0			0	17.88	68.5	101	69	5.4	161	59	54	95	87	105	0		0	0	0	0	10.8528	0	0	0	0	0	1	2	2	1	0
1124	34	1			0	22.47	94	131	81	5.5	181	79	34	131	94	105	0		0	0	0	0	10.8528	0	0	0	1	1	2	1	1	1	0
1125	66	0	65	1	1	33.72	108	141	77	4.6	165	108	41	102	143	200	0		1	0	0	1	10.8474	1	0	0	1	1	2	5	4	1	1
1126	70	0	60	10	0	16	63.6	118	76	5.7	191	112	49	120	92	101	0		1	0	0	1	10.8474	0	0	0	1	1	1	2	2	1	0
1127	65	0	55	10	0	24.94	87	117	78	6.6	193	107	48	124	113	204	0		1	0	0	1	10.8474	1	0	0	1	1	2	3	1	1	1
1128	63	0	58	5	1	24.26	85.45	150	78	5.7	161	341	43	50	110	183	1	Cerebrovascular d	1	0	0	1	4.95277	1	0	1	0	1	2	3	1	1	1
1129	57	0			0	24.62	79.15	101	67	5.4	221	140	46	147	80	85	0		0	0	0	1	10.8474	0	1	0	1	1	1	3	1	1	1
1130	69	1	61	8	1	26.83	96.45	182	91	6.5	188	244	42	97	106	172	0		1	0	0	0	10.8474	1	0	1	0	0	2	4	3	1	3
1131	48	0			0	19.54	72.6	117	75	5.5	215	138	62	125	69	61	0		0	0	0	1	10.8474	0	1	0	1	0	1	1	1	1	0
1132	50	0			0	19.04	69	121	61	5.6	219	50	83	126	85	120	0		0	0	0	0	10.8474	0	1	0	1	0	1	1	1	1	0
1133	65	0	58	7	0	29.32	95.05	136	75	7	204	187	41	126	91	149	0		1	0	0	1	10.8446	1	1	1	1	1	2	4	3	2	1
1134	73	0			0	23.81	91	121	73	5.6	245	134	45	173	90	97	0		0	0	0	1	10.8446	0	1	0	1	1	2	3	1	1	2
1135	31	0			0	14.3	74.05	134	74	5.1	141	53	48	82	87	104	0		0	0	0	1	10.8446	0	0	0	0	1	1	2	2	1	0
1136	49	1	26	23	1	23.03	86.1	151	97	8.5	211	354	49	91	161	226	0		1	0	0	1	10.8419	1	1	1	0	0	1	3	1	3	1
1137	57	1	51	6.6	0	21.74	83.1	121	81	6	146	190	32	76	95	190	0		1	0	0	1	10.8419	1	0	1	0	1	1	1	1	1	2
1138	84	0	66	18	0	20.28	90.05	136	75	6.8	151	90	42	91	151	282	1	Conges Heart fail	1	0	0	1	10.8419	1	0	0	0	1	2	1	1	1	1
1139	63	0	57	6	1	19.85	67	170	90	6.3	191	171	52	105	92	134	0		1	0	0	1	10.8392	0	0	1	1	0	1	1	1	1	1
1140	42	1			0	19.08	68.15	129	74	5.6	198	91	85	95	73	101	0		0	1	1	0	10.8392	0	0	0	0	0	1	1	1	1	0
1141	60	0			1	25.59	90	141	79	6	225	100	44	161	92	113	0		0	0	0	1	10.8364	0	1	0	1	1	2	4	3	1	1
1142	38	0			0	23.24	97	111	89	5.5	151	162	38	81	98	122	0		0	0	0	1	10.8364	0	0	1	0	1	2	3	1	1	0
1143	59	0	49	10	0	22.48	83.05	113	82	7.3	195	147	52	114	151	283	0		1	0	0	1	10.8364	1	0	0	1	0	2	1	1	2	2
1144	57	0	54	3	0	20.4959	83	127	72	6	218	207	50	127	85	82	0		1	0	0	1	10.8364	0	1	1	1	0	2	1	1	1	1
1145	50	0			0	14	61	110	71	5	106	104	32	53	64	60	1	Circulatory disea	0	0	0	1	2.66667	0	0	0	0	1	1	2	2	1	1
1146	82	1			1	22.28	87	202	83	6.2	185	118	40	121	88	116	1	Circulatory disea	0	0	0	1	10.4723	0	0	0	1	0	1	1	1	1	3
1147	59	1	50	9	1	25.64	96.95	142	81	5	186	100	39	127	90	183	0		1	0	0	1	10.8337	1	0	0	1	1	2	4	3	1	1
1148	34	1			0	22.22	83.45	129	86	5.1	180	68	43	123	84	69	0		0	1	1	0	10.8337	0	0	0	1	0	1	1	1	1	0
1149	38	0			0	27.82	83	127	74	5	162	80	50	96	82	94	0		0	0	0	1	10.8337	0	0	0	0	0	2	4	3	1	0
1150	39	1			0	25.51	90.35	103	62	5.6	159	177	33	91	91	73	0		0	1	1	1	10.8337	0	0	1	0	1	2	4	3	1	0
1151	37	0			0	34.59	94.5	127	72	6.6	192	101	50	122	80	102	0		0	0	0	0	10.8337	0	0	0	1	0	2	5	4	1	0
1152	65	0			1	26.96	85	161	88	6.2	187	141	34	125	84	120	0		0	0	0	1	10.8282	0	0	0	1	1	2	4	3	1	0
1153	67	1			0	27.44	103.35	111	81	6.5	262	74	51	196	98	134	0		0	0	0	1	10.8282	0	1	0	1	0	2	4	3	1	2
1154	48	0			0	22.72	72.05	122	81	5.5	188	123	35	128	78	91	0		0	0	0	0	10.8255	0	0	0	1	1	1	1	1	1	0
1155	55	1	49	6	1	27.07	93.05	171	102	12.5	189	146	46	114	255	453	1	Circulatory disea	1	0	1	1	4.56126	1	0	0	1	0	2	4	3	5	2
1156	70	1	61	9	0	28.83	104	119	74	11.4	183	175	31	117	228	272	0		1	1	0	1	10.8227	1	0	1	1	1	2	4	3	5	2
1157	48	1	40	8	0	22.71	90	125	85	10.2	326	1171	51	41	238	322	0		1	1	1	1	10.82	1	1	1	0	0	2	1	1	5	1
1158	40	0	35	5	0	35.41	96	124	78	6.7	171	100	47	104	112	238	0		1	0	0	1	10.82	1	0	0	1	1	2	5	5	1	0
1159	40	0			0	23.14	77.5	111	65	5.4	182	103	42	119	89	114	0		0	0	0	1	10.82	0	0	0	1	1	1	3	1	1	0
1160	57	0			0	23.68	80.25	122	79	6	262	156	50	181	91	118	0		0	0	0	1	10.8172	0	1	1	1	0	2	3	1	1	0
1161	64	0	58	6	0	28.88	75	112	80	10.2	192	85	49	126	212	371	1	Cerebrovascular d	1	0	0	1	10.8172	1	0	0	1	1	1	4	3	5	1
1162	61	1	57	4	1	28.74	107.6	141	91	6.4	220	151	37	153	116	205	0		1	0	1	1	10.8145	1	1	1	1	1	2	4	3	1	1
1163	49	0			1	28.38	96	151	100	5.7	157	148	43	84	85	113	0		0	0	0	1	10.8145	0	0	0	0	1	2	4	3	1	0
1164	47	0	41	6	1	25.25	92	140	80	6.7	197	127	33	139	98	164	0		1	0	0	1	10.809	1	0	0	1	1	2	4	3	1	0
1165	36	1			0	22.04	84.35	127	74	5.7	199	178	43	120	104	61	0		0	1	1	1	10.8063	1	0	1	1	0	1	1	1	1	0
1166	74	0	73	1	0	21.3	90.1	121	67	5.3	190	83	40	133	85	121	0		1	0	0	1	10.8063	1	0	0	1	1	2	1	1	1	1
1167	55	0			0	21.69	83	127	72	5.6	199	125	45	129	89	88	0		0	0	0	1	10.8063	0	0	0	1	1	2	1	1	1	0
1168	38	1			0	20.34	73.15	135	79	5.9	172	69	43	115	89	77	0		0	1	1	1	10.8036	0	0	0	1	0	1	1	1	1	0
1169	65	1			1	25.7	98.95	149	88	6.1	146	98	35	91	80	98	0		0	1	1	1	10.8036	0	0	0	0	1	2	4	3	1	0
1170	52	0	42	10	1	22.23	82	151	100	6.2	180	166	39	108	147	153	0		1	0	0	0	10.8036	1	0	1	1	1	2	1	1	1	1
1171	64	0	60	4	1	18.03	69.5	141	86	5.7	201	114	52	126	83	121	0		1	0	0	1	10.8036	0	1	0	1	0	1	2	2	1	1
1172	44	1	44	0.01	1	28.43	100	140	86	6.6	201	212	35	124	87	114	0		1	0	0	1	10.8008	0	1	1	1	1	2	4	3	1	0
1173	64	1			0	19.99	75.95	131	79	5.8	199	86	41	141	76	73	0		0	1	1	1	10.7981	0	0	0	1	0	1	1	1	1	1
1174	64	0	64	0.6	1	26.58	91.5	141	90	6.6	174	68	43	117	91	103	0		1	0	0	1	10.7981	0	0	0	1	1	2	4	3	1	1
1175	51	1	41	10	0	24.11	91	113	74	7.9	205	198	39	126	114	252	0		1	0	1	1	10.7981	1	1	1	1	1	2	3	1	3	0
1176	62	0			0	21.23	80	122	78	5.8	204	186	36	131	80	82	0		0	0	0	1	10.7981	0	1	1	1	1	2	1	1	1	2
1177	72	1			0	21.3	78	131	71	5.6	170	86	58	95	85	121	1	Lung	0	1	0	1	10.7899	0	0	0	0	0	1	1	1	1	1
1178	73	1	65	8	1	26.48	100.1	141	81	7.4	215	135	41	147	109	231	0		1	1	1	1	10.7899	1	1	0	1	0	2	4	3	2	1
1179	73	0		0.01	1	25	97	161	79	6.2	185	186	39	109	96	227	1	Cerebrovascular d	1	0	0	1	9.71116	1	0	1	1	1	2	4	3	1	1
1180	59	0			0	21.76	82	138	77	5.8	241	161	51	158	78	83	0		0	0	0	1	10.7899	0	1	1	1	0	2	1	1	1	1
1181	62	0			0	28.53	95	128	81	6.3	237	115	59	155	90	127	0		0	0	0	1	10.7871	0	1	0	1	0	2	4	3	1	1
1182	42	1			0	26.8	94	127	76	6.2	203	78	37	150	92	90	0		0	0	0	1	10.7844	0	1	0	1	1	2	4	3	1	0
1183	52	0			0	30.44	105.3	128	79	6.3	173	89	38	117	86	120	0		0	0	0	1	10.7844	0	0	0	1	1	2	5	4	1	1
1184	54	1	54	0.01	1	30.44	101	141	88	6.1	151	70	36	101	91	112	0		1	0	1	1	10.7844	0	0	0	1	1	2	5	4	1	1
1185	51	0	31	20	1	22.22	101	141	99	6.1	238	174	46	157	76	86	0		1	0	0	1	10.7817	1	1	1	1	1	2	1	1	1	1
1186	44	0	39	5	1	24.31	92	151	91	9.6	202	98	47	135	229	312	0		1	0	0	1	10.7817	1	1	0	1	1	2	3	1	4	1
1187	49	0			0	25.96	70.5	131	69	5.8	190	72	48	128	82	118	0		0	0	0	1	10.7817	0	0	0	1	1	1	4	3	1	0
1188	46	0			0	21.79	81	110	80	6.1	238	174	46	157	76	86	0		0	0	0	1	10.7789	0	1	1	1	1	2	1	1	1	0
1189	30	0			0	21.79	87	131	71	5.6	135	50	46	79	88	106	0		0	0	0	1	10.7707	0	0	0	0	1	2	1	1	1	0
1190	32	1	32	0.1	0	26.03	96.2	124	78	5.6	175	128	32	117	86	74	0		1	1	1	1	10.7707	0	0	0	1	1	2	4	3	1	0
1191	45	1			0	20.75	80	127	77	6.3	168	449	26	52	98	102	0		0	0	1	1	10.768	0	0	1	0	1	1	1	1	1	0
1192	40	0	33	7	1	21.99	81	141	81	9.4	170	250	36	84	161	208	0		1	0	0	1	10.768	1	0	1	0	1	2	1	1	4	1
1193	70	1	67	3	1	27.59	107.8	170	90	7.5	173	127	37	111	106	192	0		1	1	1	0	10.768	1	0	0	1	1	2	4	3	2	3
1194	75	0	66	9	1	20.07	79	168	87	6.9	207	213	37	127	111	258	0		1	0	0	1	10.7652	1	1	1	1	1	1	1	1	1	2
1195	30	1			0	15.51	62	100	71	5.1	95	45	34	52	77	103	0		0	1	1	1	10.7625	0	0	0	0	1	1	2	2	1	0
1196	62	1			0	25.12	97.3	121	83	5.5	162	139	35	99	93	148	0		0	0	1	0	10.7598	1	0	0	0	1	2	4	3	1	0
1197	57	0			0	17.2	62	117	73	4.7	155	88	41	96		103	0		0	0	0	1	10.7598	0	0	0	0	1	1	2	2	1	0
1198	71	1	65	6	0	26.35	94.8	109	73	8	175	131	44	105	125	293	1	Cerebrovascular d	1	1	0	1	5.75496	1	0	0	1	0	2	4	3	3	0
1199	70	1	61	9	1	23.52	91	151	91	10.3	218	57	60	147	236	386	1	Tuberculosis	1	0	0	1	5.86995	1	1	0	1	0	2	3	1	5	3
1200	40	0			0	18.33	63.3	89	50	4.8	130	60	46	72	89	100	0		0	0	0	1	10.7488	0	0	0	0	1	1	2	2	1	1
1201	75	1			0	16.52	70	101	59	4.8	171	66	52	106	77	103	1	Accidental fall	0	1	1	1	5.40452	0	0	0	1	0	1	2	2	1	1
1202	52	0			0	24.8	77.8	109	65	5.4	177	152	41	106	82	89	0		0	0	0	1	10.7488	0	0	1	1	1	1	3	1	1	0
1203	63	0		0.01	0	19.15	77	127	77	5.3	191	127	38	128	89	219	1	Cerebrovascular d	1	0	0	1	9.74949	1	0	0	1	1	1	1	1	1	1
1204	28	1			0	19.02	69	127	75	5.2	103	50	32	61	83	82	0		0	0	0	1	10.7406	0	0	0	0	1	1	1	1	1	0
1205	49	0			0	21.6	71.2	127	75	5.1	156	67	48	95	93	103	0		0	0	0	1	10.7406	0	0	0	0	1	1	1	1	1	0
1206	53	0	53	0.01	0	27.76	100	136	75	5.7	222	151	49	143	95	93	0		1	0	0	1	10.7406	0	1	1	1	1	2	4	3	1	1
1207	41	0			0	18.39	76.5	127	75	5.3	186	112	46	118	74	78	0		0	0	0	1	10.7406	0	0	0	1	1	1	2	2	1	0
1208	58	0			0	24.77	88	130	80	5.5	189	120	45	120	88	143	0		0	0	0	1	10.7379	1	0	0	1	1	2	3	1	1	1
1209	41	1			0	22.84	83.05	110	70	5.4	195	133	40	128	74	92	0		0	1	1	1	10.7379	0	0	0	1	0	1	1	1	1	0
1210	55	0			0	22.85	82	128	73	6	172	95	50	103	89	107	0		0	0	0	1	10.7379	0	0	0	1	0	2	1	1	1	1
1211	55	0			0	25.87	82	109	78	5.2	138	74	61	62	97	121	0		0	0	0	1	10.7324	0	0	0	0	0	2	4	3	1	0
1212	54	0	29	25	0	22.67	92	109	69	9.8	232	145	42	161	244	364	0		1	0	0	1	10.7324	1	1	0	1	1	2	1	1	5	1
1213	58	1	43	15	0	23.81	85.6	101	69	7.6	208	143	36	143	122	122	0		1	1	1	1	10.7296	1	1	0	1	1	1	3	1	2	2
1214	34	1			0	18.71	73	122	84	5.5	136	121	28	84	81	89	0		0	0	0	1	10.7296	0	0	0	0	1	1	1	1	1	0
1215	56	1			1	19.69	82	140	76	6	247	281	41	150	84	79	1	IHD	0	0	1	1	7.23066	0	1	1	1	0	1	1	1	1	0
1216	58	0	54	4	0	27.93	97	121	69	6.4	240	288	38	144	97	117	0		1	0	0	1	10.7269	0	1	1	1	1	2	4	3	1	0
1217	31	1			0	15.66	64.4	110	72	5	193	111	60	111	93	95	0		0	0	0	1	10.7269	0	0	0	1	0	1	2	2	1	0
1218	57	1			1	24.07	90	137	97	5.6	170	192	39	93	87	115	0		0	0	0	1	10.7269	0	0	1	0	1	2	3	1	1	0
1219	42	0			0	16.7	65	121	69	5.7	188	71	77	97	72	80	0		0	0	0	1	10.7269	0	0	0	0	0	1	2	2	1	0
1220	60	0			0	20.19	71	133	77	5	196	84	66	113	103	135	0		0	0	0	1	10.7242	1	0	0	1	0	1	1	1	1	1
1221	48	1	48	0.01	0	28.52	93	107	83	5.6	183	99	40	123	82	110	0		1	0	0	1	10.7214	0	0	0	1	0	2	4	3	1	1
1222	78	0	53	25	0	33.03	102	132	61	6.5	140	71	41	85	97	153	1	Tuberculosis	1	0	0	1	6.69678	1	0	0	0	1	2	5	4	1	2
1223	51	0			0	20.97	75.5	130	80	5.6	145	60	53	80	85	95	1	Tuberculosis	0	0	0	1	5.30595	0	0	0	0	0	1	1	1	1	0
1224	58	0	54	4	0	23.65	99	132	83	6.3	143	86	48	78	87	124	0		1	0	0	1	10.7214	0	0	0	0	1	2	3	1	1	2
1225	92	1			0	19.78	75.5	139	80	5.2	168	57	51	106	90	85	1	Circulatory disea	0	0	0	0	6.39836	0	0	0	1	0	1	1	1	1	1
1226	41	1			0	25.44	97	113	71	5.3	186	136	34	125	66	67	0		0	1	1	1	10.7187	0	0	0	1	1	2	4	3	1	0
1227	47	1			0	17.13	68	91	74	5.8	120	63	45	62	70	58	0		0	1	0	1	10.7187	0	0	0	0	0	1	2	2	1	0
1228	51	1			0	20.72	87	100	72	5.8	196	206	48	107	89	115	0		0	0	0	1	10.7187	0	0	1	1	0	1	1	1	1	0
1229	47	0			0	24.69	85	131	79	5.7	203	211	51	110	68	84	0		0	0	0	1	10.7187	0	1	1	1	0	2	3	1	1	0
1230	59	0			0	24.21	100	122	81	6.1	160	80	45	99	80	139	0		0	0	0	1	10.7187	0	0	0	0	1	2	3	1	1	0
1231	70	1	58	12	1		71	141	83	5.2	141	125	73	43	125	149	1	IHD	1	1	0	1	2.60096	1	0	0	0	0	1			1	1
1232	46	0	46	0.01	0	29.27	98	102	69	5.7	170	114	36	111	86	92	0		1	0	0	1	10.7105	0	0	0	1	1	2	4	3	1	0
1233	75	0			0	15.31	80	132	78	5.4	147	72	48	85	89	99	0		0	0	0	1	10.7105	0	0	0	0	1	2	2	2	1	2
1234	53	1			0	26	97.85	129	88	5.9	225	170	45	146	72	117	0		0	0	0	1	10.7105	0	1	1	1	0	2	4	3	1	0
1235	31	0			0	15.94	61	113	73	4.8	163	61	46	105	71	121	0		0	0	0	1	10.7105	0	0	0	1	1	1	2	2	1	0
1236	45	0			0	17.86	65	128	55	5.7	100	32	56	38	88	120	0		0	0	0	1	10.7105	0	0	0	0	0	1	2	2	1	0
1237	31	1			0	12.38	64	108	54	5.2	115	66	39	63	81	108	0		0	0	1	1	10.7077	0	0	0	0	1	1	2	2	1	0
1238	48	0			0	16.42	64	107	71	4.7	145	101	62	63	89	106	0		0	0	1	1	10.7077	0	0	0	0	0	1	2	2	1	0
1239	46	0			0	23.71	87	122	71	5.6	239	154	46	162	84	135	0		0	0	0	1	10.7077	0	1	1	1	1	2	3	1	1	0
1240	45	0			0	23.43	82	122	71	6.8	157	54	69	77	79	158	0		0	0	0	1	10.7077	1	0	0	0	0	2	3	1	1	0
1241	75	1	66	9	1	23.7	91	132	91	11.3	173	132	33	114	99	184	0		1	0	0	1	10.7077	1	0	0	1	1	2	3	1	5	1
1242	47	0			0	27.14	91	131	74	6.5	143	129	37	80	76	112	0		0	0	0	1	10.7077	0	0	0	0	1	2	4	3	1	1
1243	50	0	49	1	1	26.34	90	122	91	5.9	172	146	47	96	83	107	0		1	0	0	1	10.7077	0	0	0	0	1	2	4	3	1	0
1244	56	0			1	25.62	88	141	100	5.8	149	107	43	85	73	119	0		0	0	0	1	10.7077	0	0	0	0	1	2	4	3	1	0
1245	47	0			0	15.74	61	91	72	5.2	203	69	55	134	82	98	0		0	0	0	1	10.7077	0	1	0	1	0	1	2	2	1	0
1246	49	1			0	29.22	103	125	73	4	176	93	44	113	83	55	0		0	0	0	1	10.705	0	0	0	1	0	2	4	3	1	0
1247	47	0			0	22.53	85.05	129	61	5.1	159	58	52	95	75	93	0		0	0	0	1	10.705	0	0	0	0	0	2	1	1	1	0
1248	42	0			0	24.81	91	122	81	5.6	183	69	46	123	88	105	0		0	0	0	1	10.705	0	0	0	1	1	2	3	1	1	0
1249	56	1			0	21.64	87	128	72	5	225	106	85	119	77	80	0		0	0	1	1	10.705	0	1	0	1	0	1	1	1	1	1
1250	30	1			0	22.7	77	108	59	4.9	148	53	44	93	69	90	0		0	0	0	1	10.7023	0	0	0	0	0	1	1	1	1	0
1251	65	0			1	27.66	85	150	99	4.9	212	156	36	145	77	122	0		0	0	0	1	10.7023	0	1	1	1	1	2	4	3	1	1
1252	51	0			0	36.47	94	122	69	4	156	83	37	102	78	108	0		0	0	0	1	10.7023	0	0	0	1	1	2	5	5	1	1
1253	49	0			0	19.99	71	123	68	4	135	58	40	83	80	130	0		0	0	0	1	10.7023	0	0	0	0	1	1	1	1	1	0
1254	35	0			0	19.07	66	109	70	5	237	169	51	152	76	168	0		0	0	0	0	10.7023	1	1	1	1	0	1	1	1	1	0
1255	48	0			0	23.84	85	119	73	5.8	110	95	32	59	90	130	0		0	0	0	1	10.6995	0	0	0	0	1	2	3	1	1	2
1256	59	1			0	24.09	88	131	89	5.3	176	55	62	103	79	123	0		0	0	1	1	10.6995	0	0	0	1	0	1	3	1	1	0
1257	83	1			1	21.08	87	141	69	6.3	132	88	31	83	83	156	1	Renal failure	0	0	0	1	7.74264	1	0	0	0	1	1	1	1	1	1
1258	80	0			1	29.15	84	158	99	6.6	216	220	54	118	83	135	0		0	0	0	1	10.6995	0	1	1	1	0	2	4	3	1	2
1259	50	0			0	17.01	68.5	107	71	5.5	203	60	50	141	79	121	0		0	0	0	1	10.6995	0	1	0	1	0	1	2	2	1	0
1260	70	1			0	17.85	78.05	113	59	5.7	186	158	46	108	77	131	0		0	0	0	1	10.6995	0	0	1	1	0	1	2	2	1	1
1261	40	0			0	25.27	88	102	61	5.5	143	60	55	76	89	97	0		0	0	0	1	10.694	0	0	0	0	0	2	4	3	1	0
1262	46	0			0	18.03	97	128	79	5.4	179	51	59	110	76	102	0		0	0	0	1	10.6913	0	0	0	1	0	2	2	2	1	0
1263	59	0	59	0.6	1	22.83	82.5	141	69	5.9	136	50	59	67	95	130	0		1	0	0	1	10.6913	0	0	0	0	0	2	1	1	1	1
1264	76	1			1	26.38	109	151	75	6.3	193	145	58	106	77	170	0		0	0	0	1	10.6913	1	0	0	1	0	2	4	3	1	1
1265	65	0			0	24.81	86	91	61	5.6	189	197	45	105	87	128	0		0	0	0	1	10.6913	0	0	1	1	1	2	3	1	1	1
1266	47	0	43	4	0	33.24	97.05	132	79	6.3	171	114	45	103	86	139	0		1	0	0	1	10.6886	0	0	0	1	1	2	5	4	1	2
1267	59	1	45	14	1	20.63	77	153	70	7.1	150	59	34	104	122	310	0		1	0	0	1	10.6886	1	0	0	1	1	1	1	1	2	1
1268	49	0			0	25.24	85	105	71	5.6	165	104	42	102	71	98	0		0	0	0	1	10.6858	0	0	0	1	1	2	4	3	1	0
1269	36	0			0	27.02	82	123	79	5.5	133	89	41	74	75	117	0		0	0	0	1	10.6858	0	0	0	0	1	2	4	3	1	0
1270	29	1			0	17.42	68	101	60	4.7	105	35	41	57	80	97	0		0	0	0	1	10.6831	0	0	0	0	0	1	2	2	1	0
1271	45	1	44	1	0	20.77	83.25	121	81	12	212	121	41	147	241	306	0		1	1	1	1	10.6831	1	1	0	1	0	1	1	1	5	1
1272	45	0			0	30.32	90.05	132	81	5	214	138	42	144	79	92	1	Cerebrovascular d	0	0	0	1	3.31554	0	1	0	1	1	2	5	4	1	0
1273	59	0	51	8	1	21.73	74	161	81	11.8	334	463	38	203	276	381	1	IHD	1	0	0	1	10.6831	1	1	1	1	1	1	1	1	5	1
1274	61	1	61	0.01	1	27.84	101	161	71	6.6	192	93	35	138	92	128	0		1	0	0	1	10.6749	0	0	0	1	1	2	4	3	1	0
1275	48	0			1	33.28	67	158	79	5.7	164	141	48	88	71	131	0		0	0	0	1	10.6749	0	0	0	0	1	1	5	4	1	0
1276	38	0			0	18.67	83	121	81	5	146	66	42	91	68	100	0		0	0	0	1	10.6749	0	0	0	0	1	2	1	1	1	0
1277	86	0			1	28.84	84.5	149	75	5.6	165	101	40	105	87	135	1	Circulatory disea	0	0	0	1	10.6749	0	0	0	1	1	2	4	3	1	2
1278	48	0	48	0.01	1	25.02	85	141	75	6.8	214	107	45	148	80	134	0		1	0	0	1	10.6721	0	1	0	1	1	2	4	3	1	2
1279	38	0			0	21.37	69	119	78	4.9	125	50	46	69	70	85	0		0	0	0	1	10.6721	0	0	0	0	1	1	1	1	1	0
1280	50	1			0	19.38	76	112	61	5.7	185	56	55	119	73	78	0		0	1	1	1	10.6721	0	0	0	1	0	1	1	1	1	0
1281	40	0			1	33.52	101.5	140	70	5.4	191	86	49	125	73	119	0		0	0	0	1	10.6721	0	0	0	1	1	2	5	4	1	1
1282	27	1			0	17.89	64	112	79	5.6	120	45	35	76	82	117	0		0	0	0	1	10.6694	0	0	0	0	1	1	2	2	1	0
1283	52	1			0	23.9	96.9	122	69	6.2	228	191	29	161	87	149	0		0	1	1	0	11.6687	1	1	1	1	1	2	3	1	1	0
1284	49	1			0	21.6	85	111	78	5.2	152	79	37	99	80	90	0		0	1	1	1	10.6667	0	0	0	0	1	1	1	1	1	0
1285	38	0			0	25.72	92.5	109	67	5.5	175	179	30	109	81	107	0		0	0	0	1	10.6667	0	0	1	1	1	2	4	3	1	1
1286	41	1			0	17.63	65	109	59	5.4	159	80	37	106	76	90	1	Cerebrovascular d	0	1	1	1	10.6667	0	0	0	1	1	1	2	2	1	0
1287	30	0			0	19.02	64	100	60	5.2	141	88	35	88	72	138	0		0	0	0	1	10.6639	0	0	0	0	1	1	1	1	1	0
1288	51	0			0	24	95	112	81	5.9	159	131	38	95	77	103	0		0	0	0	1	10.6639	0	0	0	0	1	2	3	1	1	1
1289	40	0			0	28.65	96	111	78	5	203	91	35	150	88	110	0		0	0	0	1	10.6639	0	1	0	1	1	2	4	3	1	0
1290	29	1			0	24.11	87	120	68	5.3	179	137	39	113	77	92	0		0	0	1	0	10.6639	0	0	0	1	1	1	3	1	1	0
1291	63	1			0	16.94	65	120	80	5.8	170	140	36	106	83	186	1	IHD	0	0	0	1	5.84805	1	0	0	1	1	1	2	2	1	0
1292	34	1			0	18.31	74.5	110	70	5.2	141	50	39	92	84	80	0		0	0	0	1	10.6612	0	0	0	0	1	1	2	2	1	0
1293	48	0			0	22.42	76.5	110	70	5.1	215	73	48	152	79	99	0		0	0	0	1	10.6612	0	1	0	1	1	1	1	1	1	0
1294	35	1			0	18.51	79	122	66	5.4	165	94	40	106	81	43	0		0	0	1	1	10.6612	0	0	0	1	0	1	1	1	1	1
1295	39	1			0	18.81	73	102	79	5.8	217	59	56	150	89	92	0		0	0	0	1	10.6612	0	1	0	1	0	1	1	1	1	0
1296	73	0	73	0.01	1	29.6	95	130	90	3.7	110	246	22	39	86	163	0		1	0	0	1	10.6557	1	0	1	0	1	2	4	3	1	2
1297	72	1	69	3	0	26.89	106.1	120	80	7.5	145	62	38	95	111	256	1	IHD	1	0	0	1	9.10883	1	0	0	0	1	2	4	3	2	1
1298	63	0			0	26.4	84	114	69	5.8	213	138	52	134	77	143	0		0	0	0	0	10.653	1	1	0	1	0	2	4	3	1	0
1299	64	0	59	5	0	25.19	83	118	70	6.8	240	131	48	166	92	162	0		1	0	0	1	10.653	1	1	0	1	1	2	4	3	1	1
1300	78	1			0	27.27	106.5	116	72	6.1	168	99	47	101	89	178	1	cancer	0	1	0	0	10.653	1	0	0	1	0	2	4	3	1	1
1301	59	0	59	0.01	0	17.6	64	110	82	5.6	181	123	47	109	76	82	0		1	0	0	1	10.653	0	0	0	1	1	1	2	2	1	1
1302	63	1			1	25.44	98	140	76	5	179	119	37	118	73	108	0		0	1	1	1	10.6502	0	0	0	1	1	2	4	3	1	1
1303	61	0	51	10	1	25.51	76	160	100	6.5	220	118	58	138	104	150	0		1	0	0	1	10.6502	1	1	0	1	0	1	4	3	1	1
1304	66	1			0	21.23	89	100	60	5.7	140	219	33	63	88	171	0		0	0	0	0	10.6502	1	0	1	0	1	1	1	1	1	1
1305	60	0			0	22.67	71.5	120	80	6	169	115	44	102	81	97	0		0	0	0	1	10.6502	0	0	0	1	1	1	1	1	1	0
1306	42	0			0	16.79	64.05	110	80	5	143	51	48	85	70	139	0		0	0	0	1	10.6448	0	0	0	0	1	1	2	2	1	0
1307	70	0			0	19.29	72.45	113	70	6.1	205	171	52	119	79	114	0		0	0	0	1	10.6448	0	1	1	1	0	1	1	1	1	1
1308	52	0			0	19.09	65.4	120	80	5.2	184	50	56	118	87	96	0		0	0	0	1	10.642	0	0	0	1	0	1	1	1	1	0
1309	65	0			0	14.23	54.2	130	76	5.9	178	166	51	94	77	69	1	Lung	0	0	0	1	10.8337	0	0	1	0	0	1	2	2	1	1
1310	45	0	45	0.7	0	23.56	76.4	100	60	5.8	177	50	46	121	97	73	0		1	0	0	1	10.642	1	0	0	1	1	1	3	1	1	0
1311	59	1			1	20.74	77	140	84	5.3	130	69	33	83	72	99	0		0	1	1	1	10.642	0	0	0	0	1	1	1	1	1	0
1312	75	1			1	18.73	81.9	160	90	5.6	194	143	54	111	80	126	1	Circulatory disea	0	0	1	1	3.5154	0	0	0	1	0	1	1	1	1	1
1313	43	0			1	27.93	94.2	129	91	4.9	144	113	35	86	76	92	0		0	0	0	1	10.6338	0	0	0	0	1	2	4	3	1	0
1314	44	0	44	0.01	0	27.87	87.95	122	68	4.9	130	63	66	51	69	106	0		1	0	0	1	10.6338	0	0	0	0	0	2	4	3	1	0
1315	45	0			0	21.62	72.8	133	79	4.8	128	65	34	81	64	71	0		0	0	0	1	10.6338	0	0	0	0	1	1	1	1	1	0
1316	61	1	61	0.01	0	24.2	89	110	79	5.7	127	128	31	70	84	117	0		1	0	1	1	10.6311	0	0	0	0	1	1	3	1	1	1
1317	47	0			0	22.08	83.6	123	78	5.3	196	70	50	132	74	91	0		0	0	0	1	10.6311	0	0	0	1	0	2	1	1	1	1
1318	49	0			0	27.6	85.75	103	61	5.1	140	50	53	77	71	100	0		0	0	0	1	10.6256	0	0	0	0	0	2	4	3	1	1
1319	30	0			0	23.4	77.2	119	62	5.2	126	100	42	64	88	110	0		0	0	0	1	10.6256	0	0	0	0	1	1	3	1	1	0
1320	40	1	38	2	0	40.63	123	110	85	6	155	83	32	106	83	101	0		1	0	0	1	10.6229	0	0	0	1	1	2	5	5	1	0
1321	62	1	47	15	0	20.2	83	120	80	11	175	101	40	115	165	217	0		1	0	0	1	10.6229	1	0	0	1	0	1	1	1	5	1
1322	36	0	30	6	0	27.87	82	126	72	7.6	178	57	46	121	159	268	0		1	0	0	1	10.6229	1	0	0	1	1	2	4	3	2	0
1323	41	0			0	22.98	77.3	119	62	5.3	141	59	46	83	78	99	0		0	0	0	1	10.6146	0	0	0	0	1	1	1	1	1	0
1324	51	0			1	22.65	79.2	148	89	5.2	179	129	46	107	75	99	0		0	0	0	1	10.6146	0	0	0	1	1	1	1	1	1	1
1325	51	1			0	21.71	86.1	113	82	5.4	153	146	42	81	81	100	0		0	1	1	1	10.6146	0	0	0	0	0	1	1	1	1	0
1326	44	0			0	23.37	73	98	52	4.9	140	40	52	80	70	66	0		0	0	0	1	10.6146	0	0	0	0	0	1	3	1	1	0
1327	52	0			0	21.55	69.95	97	66	5.3	184	88	54	112	78	96	0		0	0	0	1	10.6146	0	0	0	1	0	1	1	1	1	0
1328	32	1			0	25.47	86	135	85	4.7	122	64	41	68	75	87	0		0	0	0	1	10.6119	0	0	0	0	0	1	4	3	1	0
1329	52	1			0	23.71	99	127	89	6	214	94	45	150	64	95	1	IHD	0	0	0	1	8.82683	0	1	0	1	0	2	3	1	1	0
1330	48	0	46	2	0	30.39	95	129	67	5.4	172	134	33	112	82	150	0		1	0	0	1	10.6119	1	0	0	1	1	2	5	4	1	1
1331	38	0			0	20.69	74.8	109	62	5.4	191	81	55	120	82	113	0		0	0	0	1	10.6092	0	0	0	1	0	1	1	1	1	0
1332	33	1			0	18.41	65.45	123	69	5.5	136	61	41	83	85	84	0		0	0	0	1	10.6092	0	0	0	0	0	1	2	2	1	0
1333	54	0			0	20.65	72.6	98	57	5.5	182	117	32	127	75	122	0		0	0	0	1	10.6092	0	0	0	1	1	1	1	1	1	0
1334	56	1			0	21.27	86.15	131	89	4.5	161	126	54	82	68	107	0		0	1	1	1	10.6092	0	0	0	0	0	1	1	1	1	0
1335	73	0	58	15	0	26.05	92	131	79	10.7	214	139	36	150	197	290	0		1	0	0	1	10.6064	1	1	0	1	1	2	4	3	5	1
1336	55	1	45	10	0	26.31	102.1	110	62	7.1	194	196	38	117	123	289	0		1	1	1	1	10.6064	1	0	1	1	1	2	4	3	2	2
1337	33	0			0	17.79	59	90	52	5	104	51	40	54	75	92	0		0	0	0	1	10.6064	0	0	0	0	1	1	2	2	1	0
1338	40	0			0	32.31	100.3	111	68	5.5	180	89	35	127	95	70	0		0	0	0	1	10.6037	0	0	0	1	1	2	5	4	1	0
1339	52	1			0	25.48	91.25	121	78	5	160	75	41	104	81	110	0		0	0	1	1	10.6037	0	0	0	1	0	2	4	3	1	1
1340	39	1			0	25.59	93.25	129	80	5.1	190	134	33	130	83	109	0		0	0	1	1	10.6037	0	0	0	1	1	2	4	3	1	0
1341	34	1			0	18.86	74.15	103	82	5.2	253	158	47	174	78	113	0		0	0	1	1	10.6037	0	1	1	1	0	1	1	1	1	0
1342	51	1	41	10	0	24.31	96.45	121	88	5.8	260	591	48	94	90	115	0		1	0	0	1	10.6037	0	1	1	0	0	2	3	1	1	0
1343	75	1	65	10	1	17.17	70.05	141	81	6.2	183	131	36	121	74	155	0		1	1	1	0	10.6037	1	0	0	1	1	1	2	2	1	1
1344	39	0			0	22.55	74.4	131	80	5	122	53	39	72	100	122	0		0	0	0	1	10.6037	1	0	0	0	1	1	1	1	1	0
1345	32	0			0	28.13	86	118	61	5.4	180	170	31	115	85	132	0		0	0	0	1	10.6037	0	0	1	1	1	2	4	3	1	0
1346	49	0	48	1	0	28.3	91.5	99	61	3.1	95	81	27	52	76	93	0		1	0	0	1	10.5982	0	0	0	0	1	2	4	3	1	0
1347	53	1			0	22.9	90.25	111	77	5.7	193	440	32	73	73	131	0		0	1	1	1	10.5982	0	0	1	0	1	2	1	1	1	0
1348	42	1			0	23.47	88.2	118	69	5.4	170	76	39	116	76	96	0		0	0	0	1	10.5982	0	0	0	1	1	1	3	1	1	1
1349	65	0			0	19.1454	74.65	122	65	5.8	182	91	47	117	83	108	0		0	0	0	1	10.5982	0	0	0	1	1	1	1	1	1	0
1350	43	0	43	0.01	0	18.18	68.55	102	58	4.8	116	67	47	56	67	121	0		1	0	0	1	10.5982	0	0	0	0	1	1	2	2	1	0
1351	55	0	55	0.01	0	20.66	76.2	97	63	5.8	252	188	43	171	89	130	0		1	0	0	1	10.5982	0	1	1	1	1	1	1	1	1	0
1352	55	0	55	0.6	1	24.11	82.6	161	102	6.3	263	491	55	110	86	182	0		1	0	0	0	10.5982	1	1	1	1	0	2	3	1	1	1
1353	41	0	36	5	0	28.21	99	128	82	7.9	134	175	45	54	134	277	0		1	0	0	1	10.5982	1	0	1	0	1	2	4	3	3	0
1354	96	0			0		55	101	69		118	90	32	68	88	152	0		0	0	0	0	10.5982	1	0	0	0	1	1				2
1355	92	0			0	24.03	85.2	112	71	5.6	228	179	51	141	87	76	1	IHD	0	0	0	1	7.13758	0	1	1	1	0	2	3	1	1	2
1356	43	1	38	5	0	24.03	78	92	51	5.5	155	89	30	107	82	100	0		1	1	1	1	10.5982	0	0	0	1	1	1	3	1	1	0
1357	35	1			0	22.82	90	109	72	5.5	149	132	33	90	92	117	0		0	1	1	1	10.5955	0	0	0	0	1	2	1	1	1	0
1358	58	1			0	15.27	66	123	71	4.9	280	57	120	149	76	149	0		0	0	1	0	10.59	1	1	0	1	0	1	2	2	1	1
1359	40	1			0	26.75	96	132	77	5.6	172	97	40	113	87	145	0		0	0	1	1	10.5955	1	0	0	1	0	2	4	3	1	0
1360	42	0	42	0.6	0	31.1	100.6	125	85	5.8	178	112	42	114	92	158	0		1	0	0	0	10.5955	1	0	0	1	1	2	5	4	1	1
1361	42	0			0	25.16	103.65	122	77	5.5	101	82	33	52	84	109	0		0	0	0	1	10.5955	0	0	0	0	1	2	4	3	1	0
1362	33	1	33	0.01	0	18.66	74	112	82		139	45	46	84	76	77	0		1	0	1	1	10.5955	0	0	0	0	0	1	1	1		0
1363	71	0	70	1	0	21.56	84	138	61	6.6	161	102	46	95	122	272	1	cancer	1	0	0	1	10.5955	1	0	0	0	1	2	1	1	1	1
1364	52	0	51	1	1	23.62	78.5	151	98	6.2	159	146	32	98	83	163	0		1	0	0	0	10.5955	1	0	0	0	1	1	3	1	1	0
1365	52	1			0	20.08	74.55	101	68	5.2	137	79	65	56	66	107	0		0	1	1	1	10.5927	0	0	0	0	0	1	1	1	1	0
1366	53	0			1	24.4	82	141	88	5.4	227	141	54	145	83	123	0		0	0	0	1	10.5927	0	1	0	1	0	2	3	1	1	1
1367	46	0			0	26.01	81.45	109	82	5.3	173	80	39	118	80	135	0		0	0	0	1	10.5927	0	0	0	1	1	2	4	3	1	0
1368	35	0			0	26.01	91.2	122	69	5.6	127	80	30	81	81	118	0		0	0	0	1	10.5927	0	0	0	0	1	2	4	3	1	0
1369	45	0			0	14.88	52.05	101	51	5.1	163	64	64	87	81	76	0		0	0	0	1	10.59	0	0	0	0	0	1	2	2	1	0
1370	31	0			0	19.06	74.65	92	55	5.4	137	85	35	85	69	71	0		0	0	0	1	10.59	0	0	0	0	1	1	1	1	1	1
1371	49	0	45	4	0	24.65	81	131	69	6	163	119	38	101	77	122	0		1	0	0	1	10.59	0	0	0	1	1	2	3	1	1	1
1372	50	0			0	19.79	75	103	61	5.3	193	76	63	115	91	93	0		0	0	0	1	10.59	0	0	0	1	0	1	1	1	1	1
1373	57	0	49	8	1	21.72	88.05	141	92	8.2	161	206	32	88	126	258	1	Diabetes mellitus	1	0	0	1	10.59	1	0	1	0	1	2	1	1	3	1
1374	75	0			0	17.15	72	92	60	5.4	178	113	40	115	93	95	1	Accidental fall	0	0	0	1	9.50582	0	0	0	1	1	1	2	2	1	1
1375	31	1			0	15.29	60.45	99	60	5.2	124	83	39	69	79	76	0		0	0	0	1	10.59	0	0	0	0	1	1	2	2	1	1
1376	39	1			0	27.12	96.85	118	81	5.2	157	256	45	61	89	157	0		0	1	0	1	10.5873	1	0	1	0	0	2	4	3	1	0
1377	55	0	50	5	0	26.28	86.2	104	57	6.4	167	139	32	107	50	170	0		1	0	0	0	10.5873	1	0	0	1	1	2	4	3	1	0
1378	60	0			0	22.1	88.05	91	58	6.1	155	76	46	94	81		0		0	0	0	1	10.5873	0	0	0	0	1	2	1	1	1	1
1379	39	1			0	19.84	74.45	99	62	5.8	165	115	46	96	71	88	0		0	1	1	1	10.5873	0	0	0	0	0	1	1	1	1	0
1380	52	0			0	23.03	80.95	92	61	5.7	227	122	33	170	85	102	0		0	0	0	1	10.5873	0	1	0	1	1	2	3	1	1	0
1381	44	0			0	26.67	90	113	69	5.8	162	114	47	92	82	100	0		0	0	0	1	10.5873	0	0	0	0	1	2	4	3	1	0
1382	44	1			0	21.98	81	98	59	5.7	159	50	46	103	78	65	0		0	1	1	1	10.5873	0	0	0	1	0	1	1	1	1	0
1383	40	1			0	19.91	74	103	69	4.9	142	94	45	78	79	80	0		0	1	1	1	10.5873	0	0	0	0	0	1	1	1	1	0
1384	45	1			0	23.79	90.4	111	62	5.3	231	113	46	162	82	86	0		0	0	0	1	10.5845	0	1	0	1	0	2	3	1	1	0
1385	44	0	36	8	0	25.64	77	103	66	7.3	168	160	38	98	129	246	0		1	0	0	1	10.5845	1	0	1	0	1	1	4	3	2	1
1386	40	0			0	27.77	92	132	88	5.7	168	60	42	114	95	123	0		0	0	0	1	10.5845	0	0	0	1	1	2	4	3	1	1
1387	43	1			0	27.77	95	122	69	5.3	175	236	44	84	82	60	0		0	0	1	1	10.5845	0	0	1	0	0	2	4	3	1	0
1388	56	0	52	4	0	23.47	76.5	108	79	6.3	245	155	39	175	89	105	0		1	0	0	1	10.5845	0	1	1	1	1	1	3	1	1	2
1389	48	1	48	0.01	0	27.92	83	132	78	5.9	185	165	37	115	96	112	0		1	0	0	1	10.5845	0	0	1	1	1	1	4	3	1	0
1390	49	0			1	20.59	75.4	141	101	5.3	212	118	51	137	95	148	0		0	0	0	0	10.5791	1	1	0	1	0	1	1	1	1	2
1391	68	1			0	26.59	105	108	71	4.7	178	82	41	121	97	90	0		0	0	0	1	10.5763	0	0	0	1	0	2	4	3	1	0
1392	37	1			0	16.56	57	122	79	5	155	70	41	100	82	95	0		0	0	0	1	10.5763	0	0	0	1	0	1	2	2	1	1
1393	33	1	33	0.01	0	21.87	75.6	112	79	4.9	180	164	44	103	79	101	0		1	1	1	1	10.5763	0	0	1	1	0	1	1	1	1	0
1394	66	1	61	5	0	22.56	89	129	78	6	141	75	42	84	60	225	0		1	0	0	1	10.5763	1	0	0	0	0	1	1	1	1	1
1395	31	0	31	0.01	0	23.91	73.05	92	51	5.1	128	174	35	58	70	117	0		1	0	0	1	10.5736	0	0	1	0	1	1	3	1	1	0
1396	32	0			0	21.38	78.05	113	61	5.6	171	60	57	102	77	98	0		0	0	0	1	10.5736	0	0	0	1	0	1	1	1	1	0
1397	60	1	59	1	0	29.72	113	121	68	6.3	148	178	30	82	80	197	1	IHD	1	1	1	0	0.238193	1	0	1	0	1	2	4	3	1	1
1398	46	0	45	1.6	0	30.5	100.55	129	68	7.7	234	146	44	161	144	281	0		1	0	0	1	10.5736	1	1	0	1	1	2	5	4	2	0
1399	43	0			0	31.91	93.4	101	69	5.3	144	103	30	93	81	132	0		0	0	0	1	10.5736	0	0	0	0	1	2	5	4	1	0
1400	35	1	35	0.01	0	19.17	96.3	91	52	5	141	96	28	94	83	78	0		1	0	1	1	10.5736	0	0	0	0	1	2	1	1	1	0
1401	46	1			0	23.17	84.5	128	67	3.6	176	83	44	115	89	82	0		0	0	0	1	10.5681	0	0	0	1	0	1	3	1	1	1
1402	55	1			0	24.22	84	126	75	5.1	185	173	32	118	81	101	1	Succide	0	1	0	1	0.0930869	0	0	1	1	1	1	3	1	1	0
1403	46	1	44	2	0	22.5	98	122	77	6.1	201	98	46	135	103	151	0		1	0	0	0	10.5681	1	1	0	1	0	2	1	1	1	0
1404	38	1			0	25.04	89	122	68	4.9	207	205	37	129	70	70	0		0	0	1	1	10.5654	0	1	1	1	1	1	4	3	1	0
1405	59	0			0	19.31	71	112	71	5.6	343	196	65	239	92	104	0		0	0	0	1	10.5654	0	1	1	1	0	1	1	1	1	1
1406	37	1			0	29.82	96.4	112	69	5.4	146	194	31	76	82	110	0		0	1	1	1	10.5599	0	0	1	0	1	2	4	3	1	1
1407	48	0			0	30.18	88	122	89	5.8	155	95	39	97	77	153	0		0	0	0	1	10.5572	1	0	0	0	1	2	5	4	1	1
1408	51	0	43	8	0	17.03	58	103	78	5.1	173	50	56	107	79	79	0		1	0	0	1	10.5572	0	0	0	1	0	1	2	2	1	1
1409	50	0			0	24.26	99	103	78	5.2	171	106	41	109	85	118	0		0	0	0	1	10.5572	0	0	0	1	1	2	3	1	1	0
1410	32	1			0	18.97	66	119	68	5.6	176	140	48	100	70	141	0		0	0	0	1	10.5572	1	0	0	1	0	1	1	1	1	0
1411	64	1			1	17.97	76.25	105	90	5.3	230	89	45	168	79	89	0		0	1	1	1	10.5544	0	1	0	1	0	1	2	2	1	1
1412	34	1			0	17.64	64	102	61	5.9	175	79	44	115	80	101	0		0	0	0	1	10.5517	0	0	0	1	0	1	2	2	1	0
1413	33	0			0	19.45	65	104	61	5	137	64	48	76	83	88	0		0	0	0	1	10.5517	0	0	0	0	1	1	1	1	1	0
1414	65	0	64	1	0	33.25	104.5	111	85	6.3	237	139	38	171	82	201	0		1	0	0	1	10.5489	1	1	0	1	1	2	5	4	1	1
1415	41	1			1	25.8	93.5	162	91	5.7	168	386	32	59	91	151	0		0	0	1	1	10.5489	1	0	1	0	1	2	4	3	1	2
1416	65	1			0	22.85	91	119	72	5.1	187	253	65	71	90	126	0		0	0	1	1	10.5489	0	0	1	0	0	2	1	1	1	1
1417	58	1			0	23.8	91.2	133	81	5	245	112	45	178	75	100	0		0	0	1	1	10.5462	0	1	0	1	0	2	3	1	1	1
1418	60	1	60	0.01	0	22.01	87	117	64	5.9	214	162	35	147	85	84	0		1	1	0	1	10.5462	0	1	1	1	1	1	1	1	1	0
1419	42	0			0	21.43	80	102	65	5.8	171	156	36	104	79	123	0		0	0	0	1	10.5462	0	0	1	1	1	2	1	1	1	0
1420	62	1	52	10	0	24.27	95	124	72	6.2	179	495	33	47	105	165	0		1	0	0	0	10.5462	1	0	1	0	1	2	3	1	1	2
1421	45	0	39	6	0	23.77	66	122	80	8.6	184	170	33	117	145	188	0		1	0	0	1	10.5462	1	0	1	1	1	1	3	1	3	0
1422	54	0			0	19.11	81	113	70	5.4	185	82	44	125	85	100	0		0	0	0	1	10.5462	0	0	0	1	1	2	1	1	1	0
1423	36	0			0	15.82	66	91	61	5.5	156	109	45	89	85	87	0		0	0	0	1	10.5462	0	0	0	0	1	1	2	2	1	0
1424	31	0	31	0.01	0	25.44	97.5	122	80	5.2	220	145	32	159	80	153	0		1	0	0	0	10.5462	1	1	0	1	1	2	4	3	1	0
1425	55	1	55	0.01	0	12.46	87	133	80	5.5	167	219	30	93	82	116	0		1	0	0	1	10.5462	0	0	1	0	1	1	2	2	1	0
1426	36	1			0	23.41	87	127	81	5.5	180	110	46	112	92	74	0		0	0	1	1	10.5407	0	0	0	1	0	1	3	1	1	0
1427	53	0			0	24.05	87.2	109	66	5.8	148	70	39	95	83	111	0		0	0	0	1	10.5407	0	0	0	0	1	2	3	1	1	0
1428	29	0			0	16.03	63.3	93	51	4.7	158	76	51	92	68	72	0		0	0	0	1	10.5407	0	0	0	0	0	1	2	2	1	0
1429	52	0			0	27.18	82.3	128	71	5.5	157	61	45	100	80	124	0		0	0	0	1	10.538	0	0	0	1	1	2	4	3	1	2
1430	45	0			0	22.35	73.2	97	69	5.4	116	84	45	54	77	89	0		0	0	0	1	10.538	0	0	0	0	1	1	1	1	1	0
1431	40	0			1	27.86	93.05	140	90	5	181	309	39	80	82	137	0		0	0	0	1	10.538	0	0	1	0	1	2	4	3	1	0
1432	63	0	63	0.01	0	20.83	83	122	81	6.5	208	197	48	121	75	104	0		1	0	0	1	10.538	0	1	1	1	1	2	1	1	1	1
1433	56	0			1	31.25	89	154	102	5.8	192	258	30	110	91	104	0		0	0	0	1	10.5352	0	0	1	1	1	2	5	4	1	1
1434	46	0	45	1	0	27.47	87	121	80	5.7	113	66	42	58	103	117	0		1	0	0	1	10.5352	1	0	0	0	1	2	4	3	1	0
1435	56	1			0	18.68	74	121	80	5.8	229	215	33	153	99	89	0		0	1	1	1	10.5352	0	1	1	1	1	1	1	1	1	1
1436	31	1			0	15.41	59	109	72	5.6	131	71	38	79	77	55	0		0	0	0	1	10.5325	0	0	0	0	1	1	2	2	1	0
1437	46	0	38	8	0	26.37	81	118	79	8.6	203	230	41	116	138	282	0		1	0	0	1	10.5325	1	1	1	1	1	2	4	3	3	0
1438	56	0	44	12	0	24.57	93	112	71	8.6	208	176	45	128	130	250	0		1	0	0	1	10.5298	1	1	1	1	1	2	3	1	3	1
1439	70	0	63	7	1	13.24	74	182	100	16	230	224	60	125	481	714	1	Unspecif cause	1	0	0	1	5.02669	1	1	1	1	0	1	2	2	5	3
1440	67	1			0	25.52	96.2	131	72	6.1	205	138	42	135	86	185	0		0	0	0	0	10.527	1	1	0	1	0	2	4	3	1	2
1441	55	0	55	0.01	0	17.75	60.15	103	59	4.8	170	74	57	98	75	82	0		1	0	0	1	10.5216	0	0	0	0	0	1	2	2	1	0
1442	45	1			0	24.67	96.2	130	89	5.5	172	91	36	118	84	90	0		0	0	0	1	10.5243	0	0	0	1	1	2	3	1	1	1
1443	37	1			1	22.45	87.05	129	92	5.4	145	80	31	98	97	115	0		0	0	0	1	10.5243	0	0	0	0	1	1	1	1	1	0
1444	55	0	43	12	0	36	111.35	114	87	10	206	225	37	124	189	257	0		1	0	0	1	10.5188	1	1	1	1	1	2	5	5	5	2
1445	70	1	60	10	1	26.31	104.4	129	92	9.3	228	213	38	147	152	338	1	Unspecif cause	1	1	1	1	5.01574	1	1	1	1	1	2	4	3	4	2
1446	42	0	41	1	0	15.43	60	132	81	5.1	148	62	55	81	85	88	0		1	0	0	1	10.5188	0	0	0	0	0	1	2	2	1	0
1447	56	1	48	8	0	29.94	103.05	124	87	6.6	172	168	41	97	101	178	0		1	1	1	0	10.5188	1	0	1	0	0	2	4	3	1	1
1448	64	0			0	28.55	96.05	104	61	6.3	161	72	56	91	93	169	0		0	0	0	0	10.5133	1	0	0	0	0	2	4	3	1	0
1449	59	1			0	20.86	85.2	111	89	5.5	175	126	34	116	81	116	0		0	0	1	1	10.5106	0	0	0	1	1	1	1	1	1	2
1450	45	0			0	25.37	84	105	81	6	201	85	42	142	86	107	0		0	0	0	1	10.5133	0	1	0	1	1	2	4	3	1	0
1451	60	1	60	0.3	0	24.03	89	131	72	6.2	180	78	36	128	90	213	0		1	0	1	1	10.5024	1	0	0	1	1	1	3	1	1	2
1452	53	0			0	25.26	85	133	84	5.3	219	143	47	143	82	96	0		0	0	0	1	10.5024	0	1	0	1	1	2	4	3	1	1
1453	33	1			0	18.29	74.3	110	68	5.2	136	160	45	59	89	88	0		0	0	0	1	10.5024	0	0	1	0	0	1	2	2	1	0
1454	33	1			0	16.09	62.05	92	51	5.5	128	70	41	73	92	82	0		0	0	0	1	10.5024	0	0	0	0	0	1	2	2	1	0
1455	70	1			0	16.45	70	137	85	5.8	197	96	34	144	77	97	1	cancer	0	1	1	1	2.39014	0	0	0	1	1	1	2	2	1	1
1456	60	0			0	24.44	84	137	83	5.7	190	72	62	114	91	98	0		0	0	0	1	10.4997	0	0	0	1	0	2	3	1	1	0
1457	47	1			0	22.89	90.3	111	72	5.2	196	110	34	140	78	70	0		0	1	1	1	10.4969	0	0	0	1	1	2	1	1	1	0
1458	65	0	64	1	1	28.33	89	141	88	6.6	126	183	36	53	88	288	0		1	0	0	1	10.4969	1	0	1	0	1	2	4	3	1	0
1459	45	0			0	32.09	96	122	81	5.1	157	129	31	100	63	135	0		0	0	0	1	10.4969	0	0	0	1	1	2	5	4	1	2
1460	96	0	90	6	0	20.1	87	130	84	6.1	179	77	49	115	76	126	1	IHD	1	0	0	1	6.80356	0	0	0	1	1	2	1	1	1	2
1461	55	0	45	10	0	18.39	74	107	71	6	196	195	52	105	77	106	0		1	0	0	1	10.4942	0	0	1	1	0	1	2	2	1	0
1462	70	0			0	26.64	95	98	61	5.5	140	60	42	86	80	115	0		0	0	0	1	10.4942	0	0	0	0	1	2	4	3	1	2
1463	70	1			0	19.43	83.45	96	61	6.4	168	299	32	76	79	173	1	Cerebrovascular d	0	0	1	1	6.49418	1	0	1	0	1	1	1	1	1	1
1464	48	1			0	17.47	87	132	78	5.2	217	166	36	147	82	77	0		0	1	1	1	10.4887	0	1	1	1	1	1	2	2	1	1
1465	77	0			1	27.87	87	142	90	5.7	222	118	34	165	95	168	0		0	0	0	0	10.4914	1	1	0	1	1	2	4	3	1	0
1466	59	0			0	23.06	71	111	80	5.2	194	72	64	116	75	76	0		0	0	0	1	10.4914	0	0	0	1	0	1	3	1	1	0
1467	32	0			0	18.94	70	102	51	5.4	128	50	42	76	80	102	0		0	0	0	1	10.4914	0	0	0	0	1	1	1	1	1	0
1468	54	0			0	18.7305	63	91	59	5.5	162	94	43	100	65	70	0		0	0	0	1	10.4914	0	0	0	1	1	1	1	1	1	0
1469	52	0			0	28.6	108	131	89	5.6	200	134	32	141	78	111	0		0	0	0	1	10.4887	0	1	0	1	1	2	4	3	1	1
1470	38	0			0	26.1	80	99	51	5.9	209	74	45	149	82	108	0		0	0	0	1	10.4832	0	1	0	1	1	2	4	3	1	0
1471	44	1	34	10	1	23.77	88.6	141	90	6.4	186	130	41	119	92	160	0		1	1	1	1	10.4832	1	0	0	1	0	1	3	1	1	1
1472	40	0			0	31.42	94	119	69	5.8	147	77	37	95	94	96	0		0	0	0	1	10.4832	0	0	0	0	1	2	5	4	1	0
1473	63	0			1	28.67	91	141	80	6.2	237	147	33	175	89	163	0		0	0	0	0	10.4832	1	1	0	1	1	2	4	3	1	1
1474	52	1			0	22.84	91.2	123	74	5.9	186	181	36	114	76	130	0		0	0	0	1	10.4832	0	0	1	1	1	2	1	1	1	0
1475	49	0	36	13	1	32.89	91	171	88	6.4	180	78	39	125	98	228	0		1	0	0	1	10.4778	1	0	0	1	1	2	5	4	1	1
1476	69	0	68	1	0	21.08	69	111	71	6.2	209	117	43	143	104	161	0		1	0	0	1	10.4778	1	1	0	1	1	1	1	1	1	1
1477	59	0	59	0.2	0	24.47	80	111	71	5.7	200	119	54	122	89	115	0		1	0	0	1	10.475	0	1	0	1	0	2	3	1	1	0
1478	46	0	46	0.3	0	20.82	82	111	64	4.9	170	128	49	95	80	109	0		1	0	0	1	10.4723	0	0	0	0	1	2	1	1	1	0
1479	44	0			0	19.55	74.05	109	64	5.3	120	109	37	61	85	63	0		0	0	0	1	10.4723	0	0	0	0	1	1	1	1	1	0
1480	62	1	62	0.01	0	15.28	71	135	71	5.3	161	52	75	76	81	85	0		1	1	1	1	10.4723	0	0	0	0	0	1	2	2	1	2
1481	52	1			0	16.91	60.8	89	61	4.5	107	64	31	63	85	118	0		0	1	1	1	10.4723	0	0	0	0	1	1	2	2	1	0
1482	75	0			0	25.93	98	131	83	5.8	221	207	32	148	92	147	1	cancer	0	0	0	1	8.47912	1	1	1	1	1	2	4	3	1	3
1483	43	0	43	0.01	0	29.52	83.8	101	69	6.5	205	95	36	150	76	176	0		1	0	0	1	10.4695	1	1	0	1	1	2	4	3	1	0
1484	52	0			0	24	76	102	71	4.9	205	98	40	145	81	98	0		0	0	0	1	10.4641	0	1	0	1	1	1	3	1	1	1
1485	55	1	52	3	0	22.41	89	122	89	6	171	138	41	102	100	132	0		1	1	1	1	10.4641	1	0	0	1	0	1	1	1	1	1
1486	50	0	40	10	1	38.52	111.05	171	99	8.9	204	242	41	115	119	260	1	IHD	1	0	0	1	1.16085	1	1	1	1	1	2	5	5	4	2
1487	47	0	34	13	1	23.1	75	132	90	13	239	87	68	154	247	332	0		1	0	0	1	10.4613	1	1	0	1	0	1	3	1	5	1
1488	73	0	63	10	1	31.1	99	157	79	7.5	191	258	43	96	118	274	1	IHD	1	0	0	1	4.71732	1	0	1	0	1	2	5	4	2	1
1489	38	0			0	27.66	92.05	120	82	5.4	164	108	55	87	85	93	0		0	0	0	1	10.4586	0	0	0	0	0	2	4	3	1	0
1490	49	1	39	10	1	26.4	102	162	108	9.7	165	95	33	113	229	412	0		1	1	0	1	10.4586	1	0	0	1	1	2	4	3	5	1
1491	70	0	63	7	1	21.78	79	200	99	8.4	198	68	51	133	106	192	0		1	0	0	1	10.4586	1	0	0	1	0	1	1	1	3	2
1492	49	1			0	30.12	101.05	131	82	5.6	136	69	41	81	80	111	0		0	0	0	1	10.4559	0	0	0	0	0	2	5	4	1	0
1493	35	1			0	18.54	73	117	81	5.7	137	51	44	83	73	60	0		0	0	0	1	10.4559	0	0	0	0	0	1	1	1	1	0
1494	48	1			1	26.12	100.2	141	82	5.2	204	190	31	135	76	82	0		0	0	0	1	10.4531	0	1	1	1	1	2	4	3	1	0
1495	33	0			0	20.17	64.05	118	79	4.3	146	56	44	91	77	103	0		0	0	0	1	10.4531	0	0	0	0	1	1	1	1	1	1
1496	78	0			0	19.17	75.2	121	78	5.9	265	134	66	172			1	Conges Heart fail	0	0	0	0	8.57495	0	1	0	1	0	1	1	1	1	0
1497	58	1			0	17.15	74	112	89	5.4	146	134	50	69	80	91	0		0	0	0	1	10.4504	0	0	0	0	0	1	2	2	1	0
1498	80	1		0.01	0	29.76	112.5	121	84	5.6	189	138	31	130	95	176	1	IHD	1	0	1	1	10.5982	1	0	0	1	1	2	4	3	1	2
1499	63	1	60	3	0	20.83	85.05	124	81	9.3	238	155	44	163	150	290	1	Tuberculosis	1	1	1	0	10.4449	1	1	1	1	0	1	1	1	4	1
1500	54	1	44	10	1	29.58	103.4	152	108	6.6	227	306	36	130	113	154	0		1	1	1	1	10.4449	1	1	1	1	1	2	4	3	1	0
1501	55	0			0	27.76	88	129	88	5.7	184	103	59	104	94	104	0		0	0	0	1	10.4422	0	0	0	1	0	2	4	3	1	0
1502	69	0	57	12	1	22.54	81.1	190	93	5.9	204	117	38	143	78	163	0		1	0	0	1	10.4422	1	1	0	1	1	2	1	1	1	3
1503	55	0	55	0.01	1	24.22	78.05	161	89	6.7	168	86	52	99	82	150	0		1	0	0	1	10.4422	1	0	0	0	0	1	3	1	1	1
1504	60	1	46	14	0	20.94	86.5	111	70	9.9	215	163	38	144	159	305	1	Tuberculosis	1	0	1	1	8.44627	1	1	1	1	1	1	1	1	5	0
1505	76	0	64	12	1	24.45	86	167	75	6.7	134	71	39	81	75	162	0		1	0	0	1	10.4394	1	0	0	0	1	2	3	1	1	2
1506	70	0	68	2	1	23.15	88.05	172	74	5.8	233	408	40	111	166	311	1	IHD	1	0	0	1	7.16769	1	1	1	1	1	2	3	1	1	1
1507	58	1	48	10	0	25.84	86.2	128	89	12.5	178	334	30	81	238	418	0		1	1	1	1	10.4367	1	0	1	0	1	1	4	3	5	1
1508	49	0			1	29.44	93	120	90	6.2	177	130	51	100	89	117	0		0	0	0	1	10.4367	0	0	0	1	0	2	4	3	1	1
1509	36	0			0	26.43	87	110	82	5.3	131	70	35	82	78	120	0		0	0	0	1	10.4367	0	0	0	0	1	2	4	3	1	0
1510	38	0			0	22.49	80	109	87	5	183	92	40	125	79	100	0		0	0	0	1	10.5188	0	0	0	1	1	2	1	1	1	0
1511	76	1			1	23	97.6	162	101	5.5	280	168	34	212	77	87	0		0	0	0	1	10.4367	0	1	1	1	1	2	3	1	1	1
1512	68	0			1	23.77	86	140	86	5.3	184	77	58	111	76	110	0		0	0	0	1	10.4367	0	0	0	1	0	2	3	1	1	0
1513	69	0			1	27.27	82	141	88	6.3	173	118	43	106	97	158	0		0	0	0	0	10.4339	1	0	0	1	1	2	4	3	1	1
1514	65	0	62	3	1	23.46	82	188	98	5.5	171	88	56	97	83	155	1	IHD	1	0	0	1	10.5873	1	0	0	0	0	2	3	1	1	3
1515	67	0	60	7	0	24.29	90.6	131	70	7.6	201	125	42	134	125	251	0		1	0	0	1	10.4339	1	1	0	1	1	2	3	1	2	1
1516	52	1	50	2	0	25.16	93	110	68	5.3	123	95	35	69	80	74	0		1	0	0	1	10.4312	0	0	0	0	1	2	4	3	1	0
1517	54	0	44	10	1	22.02	78.05	149	92	9.4	196	100	51	125	207	365	0		1	0	0	1	10.4312	1	0	0	1	0	1	1	1	4	2
1518	62	1	54	8	1	19.6	90.3	162	81	6.2	238	97	66	153	120	196	0		1	0	0	1	10.4312	1	1	0	1	0	2	1	1	1	2
1519	68	0	43	25	1	31.05	99	183	94	8.4	228	214	40	145	164	206	0		1	0	0	1	10.4312	1	1	1	1	1	2	5	4	3	3
1520	55	0			0	30.61	84.1	122	69	6.3	140	157	31	78	82	69	0		0	0	0	1	10.4312	0	0	1	0	1	2	5	4	1	1
1521	56	0			0	22.39	82.5	111	70	6.3	267	179	45	187	91	84	0		0	0	0	1	10.4257	0	1	1	1	1	2	1	1	1	0
1522	40	0			0	37.28	109.65	128	88	6	151	97	46	86	82	87	0		0	0	0	1	10.4257	0	0	0	0	1	2	5	5	1	0
1523	40	0	39	1	1	30.12	103	122	91	6.1	150	65	42	95	97	150	0		1	0	0	1	10.4257	1	0	0	0	1	2	5	4	1	1
1524	49	0	44	5	1	21.35	75.5	180	101	6.5	217	106	48	148	81	195	0		1	0	0	1	10.4257	1	1	0	1	1	1	1	1	1	1
1525	39	1			0	19.49	75.4	122	89	5.4	155	58	50	93	79	72	0		0	0	0	1	10.4257	0	0	0	0	0	1	1	1	1	0
1526	61	1			0	19.34	75.3	108	69	6.2	139	76	30	94	80	100	0		0	0	0	1	10.4257	0	0	0	0	1	1	1	1	1	0
1527	40	1			1	23.05	85.2	129	91	5.6	207	147	42	136	77	106	0		0	0	0	1	10.4257	0	1	0	1	0	1	3	1	1	0
1528	42	1	42	0.2	0	21.09	81	121	80	5.9	184	112	43	119	88	94	0		1	0	0	1	10.4257	0	0	0	1	0	1	1	1	1	2
1529	90	1			1	20.17	83.8	178	92	6.2	154	83	45	92	81	121	1	IHD	0	0	0	1	7.75359	0	0	0	0	0	1	1	1	1	0
1530	65	0	55	10	0	24.09	94	131	78	5.8	213	192	44	131	88	129	0		1	0	0	1	10.4257	0	1	1	1	1	2	3	1	1	1
1531	63	0	53	10	0	21.63	88	139	82	7.3	190	187	40	113	101	204	0		1	0	0	1	10.4257	1	0	1	1	1	2	1	1	2	2
1532	70	1			0	19.31	83.3	119	71	5.9	176	103	23	133	81	76	0		0	1	0	1	10.423	0	0	0	1	1	1	1	1	1	2
1533	49	1			1	24.29	95.2	147	99	5.9	185	169	34	118	107	165	0		0	0	1	1	10.423	1	0	1	1	1	2	3	1	1	0
1534	33	1	33	0.01	0	21.65	73.05	121	80	4.6	126	100	33	73	86	118	0		1	0	0	1	10.4203	0	0	0	0	1	1	1	1	1	0
1535	72	1			0	23.19	86	131	83	6.3	142	147	33	80	94	139	0		0	0	0	1	10.4203	0	0	0	0	1	1	3	1	1	0
1536	47	1			0	22.95	87.5	122	88	5.9	164	108	41	101	76	111	0		0	0	0	1	10.4203	0	0	0	1	0	1	1	1	1	0
1537	62	0	49	13	1	28.05	97	172	98	6.4	154	133	53	74	80	182	0		1	0	0	1	10.4203	1	0	0	0	0	2	4	3	1	1
1538	60	0	49	11	1	29.81	92.05	158	89	7.7	200	128	54	120	116	242	1	Accidental fall	1	0	0	1	10.4203	1	1	0	1	0	2	4	3	2	2
1539	33	1			0	20.17	75	131	71	5.1	141	54	38	93	87	105	0		0	0	0	1	10.4175	0	0	0	0	1	1	1	1	1	0
1540	45	1			0	26.94	93.5	111	80	5.2	181	474	30	57	94	148	0		0	0	0	1	10.4175	1	0	1	0	1	2	4	3	1	0
1541	50	1			0	22.19	84.2	118	79	6	159	83	34	109	84	64	0		0	0	0	1	10.4148	0	0	0	1	1	1	1	1	1	1
1542	69	1			1	24.06	89.4	139	91	6.7	138	163	26	80	81	103	0		0	0	0	1	10.4148	0	0	1	0	1	1	3	1	1	1
1543	49	1			0	22.71	70.2	129	78	5.6	125	54	40	75	94	79	0		0	0	0	1	10.4148	0	0	0	0	0	1	1	1	1	0
1544	47	0	38	9	0	29.8	92	128	89	6.7	163	170	36	93	117	263	0		1	0	0	1	10.412	1	0	1	0	1	2	4	3	1	0
1545	70	0	70	0.01	1	23.16	84	188	107	5.2	212	280	34	122	85	139	0		1	0	0	1	10.412	0	1	1	1	1	2	3	1	1	0
1546	48	0			0	22.32	74	104	66	5.6	161	78	41	105	84	73	0		0	0	0	1	10.412	0	0	0	1	1	1	1	1	1	0
1547	48	1	46	2	1	22.13	84.95	121	91	5.1	133	83	30	87	93	124	0		1	1	1	1	10.412	0	0	0	0	1	1	1	1	1	1
1548	47	1	47	0.3	0	30.88	109.55	120	76	7	158	48	43	106	97	125	0		1	0	0	1	10.412	0	0	0	1	0	2	5	4	2	0
1549	45	1			0	16.35	68.05	112	71	5.21	154	48	44	101	98	96	0		0	0	0	1	10.412	0	0	0	1	0	1	2	2	1	0
1550	57	0			0	21.88	90	130	85	6	148	58	40	97	74	121	0		0	0	0	1	10.412	0	0	0	0	1	2	1	1	1	0
1551	35	0			0	20.67	74.05	125	82	5.6	156	115	51	82	79	115	0		0	0	0	1	10.412	0	0	0	0	0	1	1	1	1	0
1552	42	0	42	0.6	0	23.03	84	131	79	6.2	172	84	37	119	69	192	0		1	0	0	1	10.412	1	0	0	1	1	2	3	1	1	1
1553	62	1	35	27	1	29.83	106.25	111	90	8.9	157	64	41	104	79	344	0		1	0	0	1	10.412	1	0	0	1	0	2	4	3	4	0
1554	57	0			0	23.6	88.45	132	69	5.6	185	68	55	117	78	80	0		0	0	0	1	10.4066	0	0	0	1	0	2	3	1	1	0
1555	47	0			0	24.9	88.45	129	83	4.7	197	121	44	129	82	100	0		0	0	0	1	10.4066	0	0	0	1	1	2	3	1	1	1
1556	63	1	53	10	0	27.59	108	137	89	6.8	207	153	39	138	140	244	0		1	0	1	1	10.4038	1	1	1	1	1	2	4	3	1	2
1557	80	0			1	23.46	81	140	91	5.5	238	129	34	179	102	130	0		0	0	0	1	10.4038	1	1	0	1	1	2	3	1	1	1
1558	62	0	59	3	0	27.56	97	138	86	8.2	211	78	41	155	149	294	0		1	0	0	1	10.4038	1	1	0	1	1	2	4	3	3	1
1559	54	1	52	2	0	27.14	102.25	137	83	5.8	196	173	29	133	104	194	0		1	1	0	1	10.4038	1	0	1	1	1	2	4	3	1	0
1560	51	1			0	22.68	90	113	82	5.6	192	177	33	124	85	90	0		0	0	0	1	10.4011	0	0	1	1	1	2	1	1	1	0
1561	39	0			0	23.73	77.55	121	72	5.6	168	102	43	105	90	86	0		0	0	0	1	10.4011	0	0	0	1	1	1	3	1	1	0
1562	42	0			0	19.56	84	119	70	5	143	88	30	96	73	85	0		0	0	0	1	10.4011	0	0	0	0	1	2	1	1	1	0
1563	80	1	65	15	1	23.26	101	161	85	5.8	209	410	34	93	95	214	0		1	1	1	1	10.4011	1	1	1	0	1	2	3	1	1	2
1564	89	0			1	18.26	72	170	90	5.8	185	89	51	116	98	120	1	Circulatory disea	0	0	0	1	5.40178	0	0	0	1	0	1	2	2	1	1
1565	43	1			0	28.99	102.2	131	88	5.1	202	217	36	123	87	82	0		0	0	0	1	10.3984	0	1	1	1	1	2	4	3	1	2
1566	50	0			1	27.47	93	158	72	4.8	143	82	39	88	83	91	0		0	0	0	1	10.3984	0	0	0	0	1	2	4	3	1	0
1567	52	1			0	20.41	89	127	76	5.1	218	145	37	152	83	95	0		0	0	0	1	10.3984	0	1	0	1	1	1	1	1	1	0
1568	58	0			0	23.81	80	138	77	4.7	138	45	47	82	72	98	0		0	0	0	1	10.3956	0	0	0	0	1	2	3	1	1	0
1569	32	1			0	26.47	95.75	122	83	4.9	114	106	35	58	81	120	0		0	1	1	1	10.3956	0	0	0	0	1	2	4	3	1	0
1570	37	0			0	23.11	76	112	71	5.2	139	70	43	82	70	119	0		0	0	0	1	10.3956	0	0	0	0	1	1	3	1	1	0
1571	45	0			0	26.53	97.05	119	81	5.3	203	120	58	121	88	93	0		0	0	0	1	10.3956	0	1	0	1	0	2	4	3	1	1
1572	32	1			0	21.49	73	111	88	4.9	160	74	38	108	87	125	0		0	0	0	1	10.3956	0	0	0	1	1	1	1	1	1	0
1573	44	0	44	0.01	0	24.84	90.05	113	82	5.3	159	119	30	106	92	188	0		1	0	0	1	10.3956	1	0	0	1	1	2	3	1	1	1
1574	39	1			0	30.98	104.75	122	71	5.3	226	228	30	151	83	115	0		0	0	0	1	10.3956	0	1	1	1	1	2	5	4	1	0
1575	66	1	57	9	1	26.99	101	155	88	10.7	210	109	42	147	267	434	0		1	0	1	1	10.3929	1	1	0	1	0	2	4	3	5	2
1576	65	0	57	8	1	28.75	95.05	161	92	5.6	239	217	49	147	64	126	1	IHD	1	0	0	1	10.3929	1	1	1	1	1	2	4	3	1	1
1577	43	0			0	28.16	95	110	74	4.7	208	167	45	130	74	135	0		0	0	0	1	10.3874	0	1	1	1	1	2	4	3	1	1
1578	64	1			0	16.95	68	122	83	5	171	115	72	76	97	63	1	Tuberculosis	0	1	1	1	6.52977	0	0	0	0	0	1	2	2	1	0
1579	43	1			0	35.56	117	135	76	5.2	161	174	22	105	83	118	0		0	1	1	1	10.3874	0	0	1	1	1	2	5	5	1	1
1580	44	0			0	29.97	68	118	81	4.6	205	148	45	131	87	147	0		0	0	0	1	10.3847	1	1	0	1	1	1	4	3	1	0
1581	49	0			0	22.49	84	122	81	5.1	226	180	52	138	86	124	0		0	0	0	1	10.3792	0	1	1	1	0	2	1	1	1	0
1582	50	0			0	36.07	101.5	131	85	5.4	165	225	33	87	81	103	0		0	0	0	1	10.3765	0	0	1	0	1	2	5	5	1	1
1583	43	0			0	22.62	84.95	113	79	5.3	232	173	47	151	80	124	0		0	0	0	1	10.3765	0	1	1	1	1	2	1	1	1	0
1584	40	0			0	24.91	88.05	102	61	5.2	175	123	37	114	80	104	0		0	0	0	1	10.3765	0	0	0	1	1	2	3	1	1	0
1585	64	1			1	22.11	89	162	89	5.1	167	106	49	97	91	101	0		0	1	1	1	10.3765	0	0	0	0	0	1	1	1	1	1
1586	70	0			0	23.83	83.4	91	67	5.4	172	117	45	104	82	113	0		0	0	0	1	10.3765	0	0	0	1	1	2	3	1	1	0
1587	38	0	38	0.01	0	23.85	76.95	120	81	5.8	221	125	45	151	111	194	0		1	0	0	1	10.3765	1	1	0	1	1	1	3	1	1	0
1588	62	0	52	10	0	22.7	91.05	122	81	10.7	232	198	34	159	205	319	0		1	0	0	1	10.3682	1	1	1	1	1	2	1	1	5	1
1589	47	1			0	17.01	67.5	120	78	5.5	143	127	38	80	80	101	0		0	1	1	1	10.3682	0	0	0	0	1	1	2	2	1	0
1590	75	1			0	20.16	86.5	120	70	3.3	159	88	35	107	78	113	0		0	0	0	1	10.3682	0	0	0	1	1	1	1	1	1	1
1591	67	0			0	23.46	84	130	88	6	202	79	49	138	97	110	0		0	0	0	1	10.3682	0	1	0	1	1	2	3	1	1	3
1592	60	1	50	10	0	27.56	99.5	117	74	9.2	182	197	41	102	183	245	0		1	1	1	1	10.3682	1	0	1	1	0	2	4	3	4	1
1593	63	0			1	27.74	85	153	84	5.3	150	61	50	88	88	97	0		0	0	0	1	10.3682	0	0	0	0	0	2	4	3	1	0
1594	69	1			0	19.17	88	130	68	5.9	237	93	49	170	83	102	0		0	0	0	1	10.3682	0	1	0	1	0	1	1	1	1	1
1595	44	1			0	21.59	80	108	79	5.5	224	144	53	143	86	103	1	Renal failure	0	0	0	1	6.89391	0	1	0	1	0	1	1	1	1	0
1596	40	0			0	15.35	62	108	70	5.7	154	36	51	96	76	61	0		0	0	0	1	10.3655	0	0	0	0	0	1	2	2	1	1
1597	43	1			0	26.44	96.05	130	82	5.7	180	209	30	109	98	85	0		0	0	0	1	10.3628	0	0	1	1	1	2	4	3	1	1
1598	57	0	57	0.01	0	19.93	73	138	70	5.5	161	78	37	109	94	90	0		1	0	0	1	10.3628	0	0	0	1	1	1	1	1	1	0
1599	49	0	39	10	0	23.07	80.1	112	71	11.9	154	177	32	87	274	401	0		1	0	0	1	10.3628	1	0	1	0	1	2	3	1	5	1
1600	50	1			0	18.18	77	118	82	6.2	184	110	47	115	90	152	0		0	0	1	1	10.3628	1	0	0	1	0	1	2	2	1	0
1601	33	1			0	18.24	70.05	119	64	5.6	143	90	37	88	99	100	0		0	0	0	1	10.3628	0	0	0	0	1	1	2	2	1	0
1602	58	0	58	0.01	1	21.04	76	170	100	5.5	280	295	42	179	106	114	0		1	0	0	1	10.36	1	1	1	1	1	1	1	1	1	2
1603	32	1			0	17.8908	67.7	110	80	5	129	71	80	35	95	90	0		0	0	0	1	10.36	0	0	0	0	0	1	2	2	1	1
1604	59	0			0	33.87	100.1	133	83	5.4	207	105	29	157	83	129	0		0	0	0	1	10.3573	0	1	0	1	1	2	5	4	1	1
1605	44	0			0	21.91	77.95	124	82	4.9	188	156	36	121	93	144	0		0	0	0	0	10.3573	1	0	1	1	1	1	1	1	1	0
1606	49	0	47	2	0	29.82	90.5	121	78	5.7	177	119	38	116	110	142	0		1	0	0	1	10.3573	1	0	0	1	1	2	4	3	1	0
1607	44	0	42	2	0	30.49	87.05	115	76	5.4	179	114	38	119	98	117	0		1	0	0	1	10.3573	0	0	0	1	1	2	5	4	1	2
1608	73	0	65	8	1	31.8	97	153	80	8.6	217	245	40	128	136	314	0		1	0	0	1	10.3546	1	1	1	1	1	2	5	4	3	1
1609	37	0	29	8	1	27.04	80.75	147	90	5.6	214	130	54	134	95	201	0		1	0	0	1	10.3546	1	1	0	1	0	2	4	3	1	0
1610	53	0			0	30.31	92.4	125	89	6	162	182	41	85	83	132	0		0	0	0	1	10.3546	0	0	1	0	1	2	5	4	1	0
1611	35	0			0	19.15	66.5	116	62	5.2	136	62	37	87	84	85	0		0	0	0	1	10.3491	0	0	0	0	1	1	1	1	1	0
1612	50	0	50	0.01	1	22.78	79	168	90	5.9	184	93	52	114	104	123	0		1	0	0	1	10.3491	1	0	0	1	0	1	1	1	1	0
1613	39	0			0	33.87	104	112	89	5.5	126	81	31	79	90	98	0		0	0	0	1	10.3491	0	0	0	0	1	2	5	4	1	0
1614	58	1	53	5	1		79	144	106	5.2	136	152	26	80	137	247	1	Conges Heart fail	1	0	0	1	4.05476	1	0	1	0	1	1			1	0
1615	59	0	49	10	0	22.27	82.95	122	62	6.2	163	106	46	96	120	198	0		1	0	0	0	10.3436	1	0	0	0	1	2	1	1	1	1
1616	31	0			0	22.1	76	120	70	5.5	226	58	49	166	97	158	0		0	0	0	0	10.3436	1	1	0	1	1	1	1	1	1	0
1617	50	1			0	20.22	74.2	113	70	5	142	82	40	86	79	109	0		0	0	1	1	10.3436	0	0	0	0	0	1	1	1	1	0
1618	65	0	55	10	1	19.78	78	160	80	4.8	182	117	46	113	97	97	1	cancer	1	0	0	1	3.5729	0	0	0	1	1	1	1	1	1	1
1619	55	1	55	0.01	0	26.41	96	111	88	5.7	223	131	46	151	91	61	0		1	1	0	1	10.3409	0	1	0	1	0	2	4	3	1	0
1620	49	0			0	21.6	84.45	92	49	5.3	159	83	51	92	80	91	0		0	0	0	1	10.3409	0	0	0	0	0	2	1	1	1	0
1621	63	0			1	24.12	78	140	70	4.1	230	116	56	151	87	109	0		0	0	0	1	10.3409	0	1	0	1	0	1	3	1	1	0
1622	65	1			1	30.66	116.1	143	85	5	139	91	49	72	84	100	0		0	1	0	1	10.3381	0	0	0	0	0	2	5	4	1	1
1623	49	1			0	21.07	74.5	137	81	5.4	157	64	36	109	85	82	0		0	0	0	1	10.3381	0	0	0	1	1	1	1	1	1	1
1624	49	1			0	19.68	76	120	80	5.2	139	56	56	72	70	50	0		0	1	1	1	10.3354	0	0	0	0	0	1	1	1	1	0
1625	52	1	47	5	0	25.19	98.65	108	79	6.4	161	220	41	76	144	309	1	Liver	1	0	1	1	2.72142	1	0	1	0	0	2	4	3	1	1
1626	54	1			0	25.22	95	112	61	5.5	199	214	32	125	88	68	0		0	0	0	1	10.3244	0	0	1	1	1	2	4	3	1	0
1627	43	0			0	36.09	113.1	119	78	5.3	179	85	47	115	75	118	0		0	0	0	1	10.3244	0	0	0	1	1	2	5	5	1	1
1628	71	0	61	0.01	1	33.76	112	141	82	6.6	300	574	44	142	99	217	1	Renal failure	1	0	0	1	6.81999	1	1	1	1	1	2	5	4	1	2
1629	40	1			0	20.19	75.1	101	59	5	181	142	41	112	85	96	0		0	0	1	1	10.3217	0	0	0	1	0	1	1	1	1	0
1630	48	0	40	8	0	25.35	99	94	58	10.7	183	195	38	106	212	349	0		1	0	0	0	10.3217	1	0	1	1	1	2	4	3	5	1
1631	59	0	51	8	0	31.18	105	102	69	6.3	211	93	41	152	127	162	0		1	0	0	1	10.319	1	1	0	1	1	2	5	4	1	0
1632	60	1	59	1	0	30.22	107	132	70	6	169	181	36	97	93	141	0		1	1	0	0	10.3162	1	0	1	0	1	2	5	4	1	1
1633	38	1			0	28.61	95.45	132	71	5.3	222	193	33	151	74	96	0		0	1	1	1	10.3107	0	1	1	1	1	2	4	3	1	0
1634	60	0			0	25.79	89	118	67	5.6	149	229	33	71	86	175	0		0	0	0	1	10.3107	1	0	1	0	1	2	4	3	1	2
1635	50	1			1	20.18	79.45	141	85	5.1	284	60	75	197	108	64	0		0	0	1	1	10.308	1	1	0	1	0	1	1	1	1	0
1636	41	0			0	27.1	92.1	101	75	4.1	158	92	33	107	90	106	0		0	0	0	1	10.308	0	0	0	1	1	2	4	3	1	1
1637	51	0	50	1	0	27.21	91	110	80	6.5	211	104	40	151	109	165	0		1	0	0	1	10.3025	1	1	0	1	1	2	4	3	1	1
1638	38	0			0	25.47	83	109	80	5	176	84	51	109	83	126	0		0	0	0	1	10.3025	0	0	0	1	0	2	4	3	1	0
1639	44	1	44	0.01	0	30.26	99.45	139	85	5.9	224	188	45	142	92	141	0		1	0	1	1	10.3025	1	1	1	1	0	2	5	4	1	1
1640	66	1	56	10	1	26.65	89.45	142	78	10.6	188	227	31	112	228	257	0		1	1	0	1	10.2998	1	0	1	1	1	1	4	3	5	2
1641	44	0			0	26.05	85	125	85	5.3	160	87	43	100	77	96	0		0	0	0	1	10.2998	0	0	0	1	1	2	4	3	1	0
1642	45	1	43	2	1	25.94	93.5	138	90	6.6	197	114	47	128	117	197	0		1	0	0	0	10.2998	1	0	0	1	0	2	4	3	1	0
1643	66	1			0	22.06	85.5	127	79	5.3	201	84	56	129	81	109	0		0	1	0	1	10.2971	0	1	0	1	0	1	1	1	1	0
1644	31	0			0	17.26	77	100	63	5.4	171	65	42	116	81	137	0		0	0	0	1	10.2971	0	0	0	1	1	1	2	2	1	1
1645	50	0			0	20.91	78	108	65	5.6	226	143	35	163	89	96	0		0	0	0	1	10.2971	0	1	0	1	1	1	1	1	1	1
1646	41	1			0	17.09	68.05	109	62	5.6	188	102	60	108	59	85	0		0	1	1	1	10.2916	0	0	0	1	0	1	2	2	1	0
1647	77	1	72	5	1	25.45	95.55	184	81	6.4	160	83	45	99	100	177	0		1	0	0	1	10.2916	1	0	0	0	0	2	4	3	1	1
1648	72	0	71	1	0	34.6	116.05	92	54	5.9	139	280	20	63	87	117	0		1	0	0	1	10.2916	0	0	1	0	1	2	5	4	1	2
1649	61	0			0	20.83	81	106	74	6	210	133	35	149	72	132	0		0	0	0	1	10.2916	0	1	0	1	1	2	1	1	1	0
1650	60	1			0	19.72	74	128	81	5.7	254	93	54	182	83	102	0		0	1	1	1	10.2916	0	1	0	1	0	1	1	1	1	1
1651	66	0	56	10	0	20	78.05	110	70	6.7	210	124	55	131	106	145	0		1	0	0	1	10.2916	1	1	0	1	0	1	1	1	1	2
1652	44	0			0	24.5	82.05	107	66	5.5	250	102	44	186	86	106	0		0	0	0	1	10.2916	0	1	0	1	1	2	3	1	1	0
1653	43	1			0	27.39	87.15	100	60	5.5	131	69	32	86	91	115	0		0	1	0	1	10.2888	0	0	0	0	1	1	4	3	1	0
1654	38	1			0	22.2	80.15	132	81	5.3	162	72	40	108	119	93	0		0	1	0	1	10.2888	1	0	0	1	0	1	1	1	1	0
1655	51	0	36	15	0	24.29	85	100	72	10	145	164	37	76	241	387	0		1	0	0	1	10.2888	1	0	1	0	1	2	3	1	5	1
1656	54	0	50	4	0	28.06	91.6	128	71	5.7	172	307	39	72	94	59	0		1	0	0	1	10.2888	0	0	1	0	1	2	4	3	1	0
1657	55	0			1	31.63	93	149	81	5.8	143	70	45	84	101	54	0		0	0	0	1	10.2888	1	0	0	0	1	2	5	4	1	1
1658	57	0	57	0.01	0	25.08	86.05	119	77	5.8	204	117	46	135	82	168	0		1	0	0	1	10.2861	1	1	0	1	1	2	4	3	1	0
1659	47	0	45	2	1	33.59	105.1	160	99	7.4	238	163	47	159	134	250	0		1	0	0	1	10.2861	1	1	1	1	1	2	5	4	2	0
1660	41	1			0	28.66	95.05	122	77	6.2	168	156	36	101	79	112	0		0	1	1	1	10.2861	0	0	1	1	1	2	4	3	1	1
1661	64	1	55	9	0	24.79	93.65	130	80	10.5	199	136	43	129	177	286	0		1	0	0	1	10.2861	1	0	0	1	0	2	3	1	5	3
1662	61	1	55	6	0	22.97	90	128	74	10.7	238	172	50	154	244	387	1	Accidental fall	1	0	0	1	2.35455	1	1	1	1	0	2	1	1	5	2
1663	60	0	53	7	1	21.84	73.05	141	88	7.5	238	205	43	154	113	286	0		1	0	0	1	10.2861	1	1	1	1	1	1	1	1	2	0
1664	38	1	28	10	0	23.18	92	108	72	5.6	226	233	35	145	90	204	0		1	1	1	1	10.2834	1	1	1	1	1	2	3	1	1	1
1665	55	1	50	5	0	23.07	91	129	78	6.4	202	142	38	136	76	120	0		1	0	0	1	10.2834	0	1	0	1	1	2	3	1	1	0
1666	48	0			0	23.31	72.2	93	59	6.1	156	71	43	99	85	92	0		0	0	0	1	10.2806	0	0	0	0	1	1	3	1	1	0
1667	31	0			0	21.27	73	125	69	5.6	179	89	66	96	86	54	0		0	0	0	1	10.2806	0	0	0	0	0	1	1	1	1	0
1668	41	0			1	39.74	115.2	131	101	5.5	192	75	51	126	87	86	0		0	0	0	1	10.2806	0	0	0	1	0	2	5	5	1	1
1669	45	0	45	0.01	0	22.34	82.5	121	89	5.5	159	263	36	71	94	150	0		1	0	0	1	10.2806	1	0	1	0	1	2	1	1	1	0
1670	49	0	49	0.01	0	24.37	80	119	79	6.2	86	52	41	35	89	120	0		1	0	0	1	10.2806	0	0	0	0	1	2	3	1	1	0
1671	49	1			0	23.3	89.5	119	88	6	219	119	49	147	98	116	0		0	0	0	1	10.2779	0	1	0	1	0	1	3	1	1	0
1672	60	0	57	3	0	11.58	51.1	91	56	5.7	197	110	70	105	83	142	1	Tuberculosis	1	0	0	1	6.85284	1	0	0	1	0	1	2	2	1	2
1673	53	0			0	27.79	97.1	100	72	6.1	130	531	26	-2	97	169	1	Succide	0	0	0	1	4.59959	1	0	1		1	2	4	3	1	1
1674	50	1			0	17.37	80	104	66	5.5	168	239	29	92	80	99	0		0	0	0	1	10.2724	0	0	1	0	1	1	2	2	1	0
1675	53	0	35	18.1	0	26.53	86	110	73	12.4	214	130	49	139	325	433	0		1	0	0	1	10.2697	1	1	0	1	1	2	4	3	5	2
1676	59	0	45	14	1	19.6	72	162	92	6.5	194	197	58	97	190	175	1	Cerebrovascular d	1	0	0	1	8.64887	1	0	1	0	0	1	1	1	1	1
1677	36	1			0	17.89	66	103	61	5.1	135	40	51	76	72	83	0		0	1	1	1	10.2697	0	0	0	0	0	1	2	2	1	0
1678	55	0	50		1	37.73	116.4	170	90	12	212	127	46	141	224	393	1	IHD	1				4.01916	1	1	0	1	1	2	5	5	5	1
1679	52	0	42	10	1	36.09	106.1	131	90	10.9	181	255	37	93	235	347	0		1	0	0	1	10.2669	1	0	1	0	1	2	5	5	5	1
1680	46	0	44	2	1	30.64	111	129	91	6.3	235	88	53	165	69	162	0		1	0	0	1	10.2669	1	1	0	1	0	2	5	4	1	2
1681	53	0			0	21.37	77	103	66	5.4	150	91	45	87	82	84	0		0	0	0	1	10.2669	0	0	0	0	1	1	1	1	1	0
1682	55	0	50	5	0	25.57	87	111	72	5.9	246	148	48	169	89	167	0		1	0	0	1	10.2642	1	1	0	1	1	2	4	3	1	0
1683	47	0	29	18	0	22.94	86.5	128	81	8.1	203	84	43	144	157	310	0		1	0	0	1	10.2642	1	1	0	1	1	2	1	1	3	1
1684	38	0			0	27.95	95.05	110	70	5.6	161	103	58	83	77	87	0		0	0	0	1	10.2615	0	0	0	0	0	2	4	3	1	0
1685	75	0	61	14	0	30.59	93	128	72	6.7	127	96	37	71	104	242	1	Tuberculosis	1	0	0	1	7.27173	1	0	0	0	1	2	5	4	1	0
1686	92	0	52	40	1	30.49	95	141	84	6.4	181	113	33	126	104	166	1	Accidental fall	1	0	0	1	7.02259	1	0	0	1	1	2	5	4	1	1
1687	29	1			0	20.83	70	102	51	5.3	105	94	31	56	76	89	0		0	1	1	1	10.2615	0	0	0	0	1	1	1	1	1	0
1688	64	0	52	12	0	28.9	98	118	79	9.9	216	172	52	130	199	377	0		1	0	0	1	10.2587	1	1	1	1	0	2	4	3	5	2
1689	41	0			0	27.08	86.1	108	74	5.7	154	295	30	65	75	60	0		0	0	0	1	10.2587	0	0	1	0	1	2	4	3	1	1
1690	47	1	47	0.6	1	21.08	81.2	92	92	5.7	183	120	33	126	80	72	0		1	0	1	1	10.2587	0	0	0	1	1	1	1	1	1	1
1691	70	1	63	7	1	26.32	104	159	105	6.7	205	124	26	155	102	272	1	Liver	1	0	0	1	6.75428	1	1	0	1	1	2	4	3	1	0
1692	46	0			0	24.84	102.1	105	84	5.7	221	136	42	152	86	123	0		0	0	0	1	10.2587	0	1	0	1	1	2	3	1	1	0
1693	51	0			0	23.41	76	99	70	5.7	235	93	68	149	66	112	0		0	0	0	1	10.2587	0	1	0	1	0	1	3	1	1	0
1694	50	1	40	10	0	28.99	105.55	111	70	7.5	198	272	29	115	114	239	0		1	0	0	1	10.2587	1	0	1	1	1	2	4	3	2	1
1695	43	1	37	6	1	28.78	91.1	168	106	8.3	139	360	35	32	136	282	0		1	0	0	1	10.2587	1	0	1	0	1	2	4	3	3	1
1696	40	0	40	0.01	1	32.8	100.1	110	90	7	208	170	48	126	86	119	0		1	0	0	1	10.2587	0	1	1	1	1	2	5	4	2	0
1697	40	0	36	4	0	29.22	84.1	100	70	6	219	112	37	160	78	133	0		1	0	0	1	10.2587	1	1	0	1	1	2	4	3	1	0
1698	48	0	42	6	0	25.47	87.05	101	72	8.6	166	139	36	103	106	195	0		1	0	0	1	10.2587	1	0	0	1	1	2	4	3	3	0
1699	73	1	58	15	1	28.04	108	145	94	14.1	212	526	39	68	218	369	0		1	0	0	1	10.2533	1	1	1	0	1	2	4	3	5	1
1700	50	0			1	24.96	81	151	94	6	226	97	48	159	82	124	0		0	0	0	1	10.2533	0	1	0	1	1	2	3	1	1	1
1701	45	1	41	4	0	28.01	101	112	78	5.4	199	272	45	100	88	105	0		1	0	1	1	10.2423	0	0	1	1	0	2	4	3	1	1
1702	46	0			0	23.07	76	114	78	6	150	53	51	89	77	89	0		0	0	0	1	10.2533	0	0	0	0	0	1	3	1	1	0
1703	61	0	49	12	0	24.31	86.5	119	69	12.8	244	199	48	157	221	443	1	cancer	1	0	0	1	10.2533	1	1	1	1	1	2	3	1	5	2
1704	41	0			0	33.72	99.05	101	72	6.1	162	149	38	95	88	135	0		0	0	0	1	10.2533	0	0	0	0	1	2	5	4	1	0
1705	47	0			0	16.71	59.6	97	63	5.4	153	68	57	83	78	102	0		0	0	0	1	10.2533	0	0	0	0	0	1	2	2	1	0
1706	79	1			1	19.03	76.15	204	101	5.7	186	108	45	120	82	108	0		0	0	0	1	10.245	0	0	0	1	0	1	1	1	1	2
1707	43	1			0	19.09	71.2	111	62	4.9	136	79	35	86	69	99	0		0	0	0	1	10.245	0	0	0	0	1	1	1	1	1	0
1708	44	1			0	24.87	84	122	67	5.1	204	325	29	110	86	118	0		0	1	0	1	10.2341	0	1	1	1	1	1	3	1	1	0
1709	42	0	42	0.6	0	18.24	63.1	110	69	5.4	174	80	52	106	105	121	0		1	0	0	1	10.2423	1	0	0	1	0	1	2	2	1	0
1710	75	0	65	10	1	19.9	74.1	169	88	6.3	193	86	51	125	100	184	0		1	0	0	0	10.2423	1	0	0	1	0	1	1	1	1	3
1711	54	1	44	10	1	18.4	71.85	160	88	9.4	231	113	55	154	236	465	0		1	0	1	1	10.2423	1	1	0	1	0	1	2	2	4	1
1712	47	0			0	16.84	62.1	100	60	5.1	156	125	44	87	75	97	0		0	0	0	1	10.2423	0	0	0	0	1	1	2	2	1	0
1713	38	1			0	25.93	91	110	80	5.2	193	110	45	126	73	111	0		0	0	1	1	10.2341	0	0	0	1	0	2	4	3	1	0
1714	50	0	42	8	0	22.1	86	112	79	5.5	119	82	38	65	92	184	0		1	0	0	1	10.2313	1	0	0	0	1	2	1	1	1	1
1715	84	1	81	3	1	18.44	67	140	90	5.5	159	78	44	100	87	131	1	IHD	1	1	0	0	3.87406	0	0	0	1	0	1	2	2	1	0
1716	70	0			0	22.19	79	102	61	5.5	231	121	55	152	83	142	0		0	0	0	0	10.2286	1	1	0	1	0	1	1	1	1	1
1717	45	0			0	15.41	61	110	70	5.9	180	58	52	117	77	78	0		0	0	0	1	10.2286	0	0	0	1	0	1	2	2	1	1
1718	85	0	70	15	0	20.39	81.05	136	71	4.7	151	137	41	83	96	169	1	Unspecif cause	1	0	0	1	8.2245	1	0	0	0	1	2	1	1	1	2
1719	38	0	34	4	0	25.04	93.2	119	78	10.2	221	563	33	76	320	357	0		1	0	0	0	10.2231	1	1	1	0	1	2	4	3	5	1
1720	57	0	55	2	0	27.07	94.05	139	84	5.4	196	624	37	35	107	278	0		1	0	0	1	10.2231	1	0	1	0	1	2	4	3	1	0
1721	58	0	51	7	1	32.49	102	144	86	6.7	207	78	49	143	81	198	0		1	0	0	1	10.2231	1	1	0	1	1	2	5	4	1	1
1722	37	0	30	7	0	26.52	97.6	107	69	10.1	198	135	35	136	119	279	0		1	0	0	1	10.2204	1	0	0	1	1	2	4	3	5	0
1723	51	1	36	15	0	22.96	85.4	123	71	8.4	149	186	43	69	122	169	0		1	0	0	1	10.2204	1	0	1	0	0	1	1	1	3	0
1724	81	1			0	22.22	91.1	112	65	5.8	144	77	31	98	76	108	1	Accidental fall	0	1	0	1	7.17317	0	0	0	0	1	2	1	1	1	1
1725	49	0			0	27.82	87.05	112	71	5.4	182	163	36	114	81	110	0		0	0	0	1	10.2149	0	0	1	1	1	2	4	3	1	1
1726	63	1	62	1	0	27.27	95.05	119	84	6.1	189	199	21	129	110	146	0		1	1	1	1	10.2122	1	0	1	1	1	2	4	3	1	1
1727	39	0			0	24.82	82.65	119	68	4.9	179	84	46	117	76	96	0		0	0	0	1	10.2094	0	0	0	1	1	2	3	1	1	0
1728	58	0	37	21	0	25.22	81.05	122	67	9.1	224	190	37	149	109	232	0		1	0	0	1	10.204	1	1	1	1	1	2	4	3	4	2
1729	68	1			1	26.37	95	141	86	5	193	127	39	129	75	67	0		0	1	1	1	10.204	0	0	0	1	1	2	4	3	1	0
1730	44	1			0	25.28	87	111	80	4.9	158	83	33	109	76	95	0		0	0	0	1	10.2012	0	0	0	1	1	1	4	3	1	0
1731	28	0			0	25.18	74	106	73	5.2	125	223	28	53	83	106	0		0	0	0	1	10.2012	0	0	1	0	1	1	4	3	1	0
1732	72	0			1	24.11	92.1	188	81	5.6	247	139	49	171	96	73	0		0	0	0	1	10.1958	0	1	0	1	1	2	3	1	1	3
1733	51	0	41	10	0	20.63	80	132	89	5.7	184	123	52	108	89	130	0		1	0	0	1	10.193	0	0	0	1	0	2	1	1	1	1
1734	62	0			0	24.54	92	102	65	5.8	230	121	47	159	92	116	1	Circulatory disea	0	0	0	1	1.2293	0	1	0	1	1	2	3	1	1	1
1735	70	0			0	19.74	81	119	81	5.5	163	58	47	105	88	86	1	IHD	0	0	0	1	10.1903	0	0	0	1	1	2	1	1	1	1
1736	38	0			0	24.76	89	100	60	5.8	143	79	39	89	92	66	0		0	0	0	1	10.1903	0	0	0	0	1	2	3	1	1	0
1737	57	1	47	10	1	24.57	91	121	95	8.7	161	112	33	106	274	452	0		1	1	0	1	10.1903	1	0	0	1	1	2	3	1		2
1738	42	1			0	18.67	80	112	77	5.3	173	57	45	117	82	93	1	Liver	0	0	0	1	5.18275	0	0	0	1	0	1	1	1	1	0
1739	41	1	39	2	0	26.0021	91	120	84	5.9	201	248	32	120	92	132	0		1	1	1	1	10.1821	0	1	1	1	1	2	4	3	1	1
1740	74	1	67	7	0	20.25	81	130	70	8.9	240	129	41	173	280	290	1	IHD	1	1	0	1	6.61465	1	1	0	1	0	1	1	1	4	1
1741	80	1	78	2	1	25.31	99.2	149	78	5.9	179	84	36	127	85	114	0		1	1	1	1	10.1821	0	0	0	1	1	2	4	3	1	1
1742	59	1	49	10	1	29.54	104.2	161	98	6.7	176	180	47	93	115	297	0		1	1	1	1	10.1766	1	0	1	0	0	2	4	3	1	1
1743	39	1	39	0.01	0	28.32	100.05	104	69	5.6	135	112	27	86	87	129	0		1	1	1	1	10.1821	0	0	0	0	1	2	4	3	1	1
1744	70	1			1	23.28	87	143	98	5.5	282	333	38	178	86	143	0		0	1	1	0	10.1766	1	1	1	1	1	1	3	1	1	1
1745	51	1			1	23.98	79	149	87	5.2	246	200	62	144	83	60	0		0	1	1	1	10.1766	0	1	1	1	0	1	3	1	1	0
1746	40	0			0	27.35	91	123	86	5.2	214	230	35	133	78	89	0		0	0	0	1	10.1766	0	1	1	1	1	2	4	3	1	0
1747	44	1			0	29.38	101.05	129	87	5.3	137	98	43	75	99	126	0		0	0	1	1	10.1739	0	0	0	0	0	2	4	3	1	0
1748	39	1			0	16.37	63.05	104	70	5.3	157	56	49	97	77	93	1	cancer	0	1	1	0	10.1739	0	0	0	0	0	1	2	2	1	1
1749	64	0	61	3	0	26.22	94	100	70	5.7	169	65	38	118	86	122	0		1	0	0	1	10.1739	0	0	0	1	1	2	4	3	1	1
1750	47	0			0	17.87	65	110	70	4.8	119	32	53	60	91	93	0		0	0	0	1	10.1739	0	0	0	0	0	1	2	2	1	0
1751	63	1	52	11.9	1	23.26	93	154	82	11.7	220	255	34	135	266	374	0		1	1	1	1	10.1711	1	1	1	1	1	2	3	1	5	4
1752	65	0	55	10	0	29.02	101	135	81	6.6	208	150	36	142	129	231	1	Cerebrovascular d	1	0	0	1	6.77344	1	1	1	1	1	2	4	3	1	1
1753	41	0	30	11	0	16.61	62.1	92	61	8.1	148	69	51	84	250	428	1	Diabetes mellitus	1	0	0	1	7.74264	1	0	0	0	0	1	2	2	3	1
1754	65	0	55	10	0	22.12	87.1	130	66	6.1	254	164	27	195	82	109	1	Diabetes mellitus	1	0	0	1	6.93498	0	1	1	1	1	2	1	1	1	0
1755	45	0			0	17.99	62	99	70	5.4	119	71	33	72	80	103	0		0	0	0	1	10.1684	0	0	0	0	1	1	2	2	1	0
1756	71	0	62	9	0	24.27	85	110	70	5.9	149	86	35	97	99	140	0		1	0	0	1	10.1684	1	0	0	0	1	2	3	1	1	0
1757	51	1	37	14	0	36.7	123.5	131	75	9.9	253	222	42	167	135	209	0		1	1	1	1	10.1656	1	1	1	1	0	2	5	5	5	0
1758	32	0			0	18.6	67.1	90	70	5	105	53	42	53	78	97	0		0	0	0	1	10.1574	0	0	0	0	1	1	1	1	1	0
1759	55	0			0	21.57	81	110	80	5.9	153	90	46	89	104	79	0		0	0	0	1	10.1574	1	0	0	0	1	2	1	1	1	0
1760	59	0			0	22.66	86	118	80	5.5	174	76	55	104	86	123	0		0	0	0	1	10.1574	0	0	0	1	0	2	1	1	1	1
1761	39	0			0	26.88	82	126	80	5.7	169	80	51	102	86	114	0		0	0	0	1	10.1574	0	0	0	1	0	2	4	3	1	0
1762	65	1	64	1	0	20.16	89.5	102	70	6.9	127	252	23	54	159	169	0		1	0	1	1	10.1547	1	0	1	0	1	1	1	1	1	2
1763	56	0	48	8	1	23.73	85	152	89	10.1	51	120	51	-24	328	490	1	Renal failure	1	0	0	1	4.19713	1	0	0		0	2	3	1	5	3
1764	48	0	41	7	1	26.31	92	184	116	9.1	280	184	50	194	260	353	1	IHD	1	0	0	1	4.16153	1	1	1	1	0	2	4	3	4	0
1765	60	1	43	17	1	27.03	104	160	100	11.6	235	206	43	151	261	342	0		1	1	1	0	10.1547	1	1	1	1	0	2	4	3	5	3
1766	75	1	73	2	1	21.35	91	164	82	6.8	224	99	38	167	138	238	1	IHD	1	0	1	1	5.53046	1	1	0	1	1	2	1	1	1	1
1767	62	0			0	19.82	71.5	98	71	5.6	178	67	59	106	82	89	0		0	0	0	1	10.1492	0	0	0	1	0	1	1	1	1	0
1768	54	0	46	8	0	29.75	97	130	80	7.8	209	168	35	141	112	307	0		1	0	0	1	10.1492	1	1	1	1	1	2	4	3	2	1
1769	45	0			1	30.83	105.5	120	90	5.5	211	242	35	128	78	91	0		0	0	0	1	10.1492	0	1	1	1	1	2	5	4	1	0
1770	30	1			0	23.84	79.5	118	59	5.3	147	82	41	90	86	76	0		0	0	0	1	10.1465	0	0	0	0	0	1	3	1	1	1
1771	80	1			1	22.88	88.55	162	89	6	210	124	45	141	84	118	1	Conges Heart fail	0	1	1	1	8.00821	0	1	0	1	0	1	1	1	1	2
1772	40	1	30	10	0	24.6877	91.8	126	84	7.3	170	68	40	116	140	249	0		1	0	1	0	9.73032	1	0	0	1	0	2	3	1	2	0
1773	47	0	43	4	0	27.02	88.05	121	82	5.5	191	111	46	123	91	205	0		1	0	0	1	10.1437	1	0	0	1	1	2	4	3	1	1
1774	70	0	40	30	0	27.18	89.5	136	80	9.5	242	223	48	150	251	288	1	Accidental fall	1	0	0	1	10.1437	1	1	1	1	1	2	4	3	4	3
1775	38	1			0	23.11	81	94	61	5.1	127	161	40	55	90	111	0		0	1	1	1	10.1383	0	0	1	0	0	1	3	1	1	0
1776	34	0			0	25.52	80.5	113	82	5.3	142	51	47	85	78	82	0		0	0	0	1	10.1355	0	0	0	0	1	2	4	3	1	0
1777	49	0			0	26.34	89	110	80	5.8	240	182	40	164	86	128	0		0	0	0	1	10.1355	0	1	1	1	1	2	4	3	1	1
1778	37	0			0	18.67	65	112	64	5.7	138	50	44	84	78	92	0		0	0	0	1	10.1355	0	0	0	0	1	1	1	1	1	0
1779	31	0			0	15.8	60	110	60	5.3	148	75	40	93	88	90	0		0	0	0	1	10.1355	0	0	0	0	1	1	2	2	1	1
1780	35	0			0	20.48	73	101	72	5.2	160	52	51	99	87	54	0		0	0	0	1	10.1328	0	0	0	0	0	1	1	1	1	0
1781	35	0			0	22.73	84	90	51	5.5	152	46	47	96	77	86	0		0	0	0	1	10.1328	0	0	0	0	1	2	1	1	1	0
1782	52	0			0	19.47	71.1	100	70	5.3	163	101	41	102	80	78	0		0	0	0	1	10.1328	0	0	0	1	1	1	1	1	1	0
1783	70	0			1	25.31	80.4	168	89	6.3	211	108	36	154	104	160	0		0	0	0	0	10.1273	1	1	0	1	1	2	4	3	1	1
1784	48	0			0	34.97	96.5	111	78	6.4	163	94	35	110	112	254	1	Succide	1				8.55578	1	0	0	1	1	2	5	4	1	0
1785	72	0			0	22.59	73.4	129	70	6.3	232	112	51	159	78	112	1	Lung	0	0	0	1	10.1246	0	1	0	1	0	1	1	1	1	0
1786	71	1	68	3	0	16.82	67	137	82	6	238	108	65	152	73	113	1	Cerebrovascular d	1	0	0	0	1.29227	0	1	0	1	0	1	2	2	1	1
1787	47	1	44	3	0	22.29	87	100	70	6.5	243	189	36	170	85	92	0		1	1	1	1	10.1246	0	1	1	1	1	1	1	1	1	0
1788	60	0	57	3	0	24.08	83.1	111	73	6.5	178	105	32	125	100	140	0		1	0	0	1	10.1164	1	0	0	1	1	2	3	1	1	0
1789	52	0	49	3	0	22.98	77	106	81	6.3	179	121	44	111	98	116	0		1	0	0	1	10.1164	0	0	0	1	1	1	1	1	1	0
1790	46	1			1	15.76	69.25	141	63	5.5	197	79	75	107	98	88	0		0	1	1	1	10.1109	0	0	0	1	0	1	2	2	1	0
1791	43	0			0	36.05	98.5	114	73	5.5	275	206	42	192	78	137	0		0	0	0	1	10.1081	0	1	1	1	1	2	5	5	1	0
1792	58	0			0	28.98	94	121	84	6.4	217	106	56	140	82	90	0		0	0	0	1	10.1081	0	1	0	1	0	2	4	3	1	1
1793	51	0			0	27.38	83.2	106	63	6.2	181	147	34	118	86	96	0		0	0	0	1	10.1081	0	0	0	1	1	2	4	3	1	1
1794	48	1			0	16.17	67.5	100	61	5.4	149	59	72	66	87	130	0		0	1	1	1	10.1081	0	0	0	0	0	1	2	2	1	0
1795	71	0	62	9	0	24.2222	92.05	112	64	6.1	192	226	25	121	112	165	1	Diabetes mellitus	1	0	0	1	10.1109	1	0	1	1	1	2	3	1	1	0
1796	45	0			1	26.6161	88	141	88	5.4	178	253	43	84	69	97	0		0	0	0	1	10.1109	0	0	1	0	1	2	4	3	1	0
1797	77	1	76	1	0	18.9422	74.05	110	70	6.3	189	77	34	139	100	135	1	Circulatory disea	1	1	0	1	10.1109	1	0	0	1	1	1	1	1	1	2
1798	51	1			0	19.1467	77	120	81	5.4	185	171	58	92	84	109	0		0	1	1	1	10.1054	0	0	1	0	0	1	1	1	1	0
1799	53	1			1	40.4974	128.5	146	101	5.6	205	126	60	119	70	93	0		0	0	1	1	10.1027	0	1	0	1	0	2	5	5	1	0
1800	44	1	44	0.01	0	25.3123	82.25	110	79	6.5	281	382	47	157	87	120	0		1	1	1	1	10.0999	0	1	1	1	0	1	4	3	1	0
1801	35	1			0	21.2309	78.5	130	84	5.8	136	57	33	91	76	104	0		0	0	0	1	10.0999	0	0	0	0	1	1	1	1	1	0
1802	56	1	56	0.4	0	19.2103	77.25	121	70	6	176	144	36	111	91	97	0		1	1	1	1	10.0999	0	0	0	1	1	1	1	1	1	0
1803	46	0			0	25.3508	79.1	111	75	5.9	206	123	47	134	83	88	0		0	0	0	1	10.0999	0	1	0	1	1	1	4	3	1	2
1804	42	0	35	7.7	0	31.1759	103.95	121	86	7.3	207	235	40	120	119	218	0		1	0	0	0	10.0999	1	1	1	1	1	2	5	4	2	0
1805	48	1	39	9	0	20.2581	83	81	55	9.1	191	172	38	118	117	190	1	Circulatory disea	1	0	0	0	10.0862	1	0	1	1	1	1	1	1	4	1
1806	71	0	63	8.4	0	26.2116	93	120	80	5.9	207	105	41	145	106	56	0		1	0	0	1	10.0862	1	1	0	1	1	2	4	3	1	1
1807	60	0	50	1	0	25.9452	83	130	70	6.4	240	140	40	172	70	80	0		1	0	0	0	10.0862	1	1	0	1	1	2	4	3	1	0
1808	46	0	37	9.1	0	28.9282	101	129	82	13.5	242	289	47	137	81	131	0		1	0	0	1	10.0862	1	1	1	1	1	2	4	3	5	1
1809	60	0	50	10	1	24.2541	87.4	158	80	10.8	285	156	42	211	205	368	1	IHD	1	0	0	1	5.859	1	1	1	1	1	2	3	1	5	0
1810	58	1	48	10	0	21.9052	90	103	61	6.4	192	145	48	115	75	94	1	Cerebrovascular d	1	1	1	1	5.08693	1	0	0	1	0	2	1	1	1	0
1811	52	1			1	25.5805	93	159	100	6.5	148	75	32	101	89	165	0		0	0	1	0	10.0835	1	0	0	1	1	2	4	3	1	0
1812	59	1	42	17	0	21.4083	84	101	68	13.2	186	281	27	102	200	278	0		1	1	1	0	10.0835	1	0	1	1	1	1	1	1	5	2
1813	60	1	48	12	0	24.2123	101	120	70	9.4	235	252	46	138	229	386	1	Circulatory disea	1	1	1	1	3.19507	1	1	1	1	0	2	3	1	4	3
1814	56	1			0	21.9127	85.05	123	76	6.2	190	62	41	136	78	93	0		0	1	1	0	10.0835	0	0	0	1	0	1	1	1	1	0
1815	60	0	50	10	0	24.4083	84	90	60	7	154	70	39	101	85	95	0		1	0	0	0	10.0835	1	0	0	1	1	2	3	1	2	1
1816	53	0	38	15	1	24.3418	86	129	92	11.9	193	228	40	107	206	374	1	Circulatory disea	1	0	0	0	10.0835	1	0	1	1	1	2	3	1	5	0
1817	60	0	60	0.1	0	18.3464	70.4	100	60	6.1	203	88	64	121	78	127	0		1	0	0	1	10.0835	0	1	0	1	0	1	2	2	1	0
1818	42	1	29	13	0	25.3411	95	109	80	7.4	216	199	32	144	102	206	0		1	0	1	1	10.0835	1	1	1	1	1	2	4	3	2	0
1819	55	0	51	4	1	29.2	95.2	150	90	7.8	216	200	46	130	124	238	0		1	0	0	0	10.0835	1	1	1	1	1	2	4	3	2	0
1820	68	0	59	9	0	23.0095	86	130	80	7.6	221	131	37	157	134	282	1	Diabetes mellitus	1	0	0	1	10.0808	1	1	0	1	1	2	3	1	2	2
1821	42	0	32	10.3	0	29.7091	93	111	80	8.4	166	98	32	114	114	274	0		1	0	0	1	10.0808	1	0	0	1	1	2	4	3	3	1
1822	70	0			1	22.0051	88	180	90	6.2	157	117	32	101	85	153	1	IHD	0	0	0	1	3.56194	1	0	0	1	1	2	1	1	1	2
1823	52	0	49	3	0	24.2341	91	105	71	7.1	187	68	41	132	102	79	0		1	0	0	1	10.0808	1	0	0	1	1	2	3	1	2	0
1824	80	1	70	10	0	19.487	82	101	64	7	157	145	33	95	110	290	1	Unspecif cause	1	1	1	1	9.71663	1	0	0	0	1	1	1	1	2	1
1825	55	0	46	9	1	27.0918	94	203	103	8.9	282	258	38	192	167	335	1	Cerebrovascular d	1	0	0	1	5.18549	1	1	1	1	1	2	4	3	4	1
1826	64	0			0	26.6161	93.2	130	81	6.7	154	99	28	106	83	122	0		0	0	0	1	10.078	0	0	0	1	1	2	4	3	1	1
1827	54	1	43	11	0	25.644		102	71	7.1	298	187	50	210	137	374	1	Succide	1	1	1	1	8.97194	1	1	1	1	0		4	3	2	1
1828	69	0	58	11	0	22.1115		109	55	8	256	192	54	163	102	263	1	IHD	1	0	0	1	10.078	1	1	1	1	0		1	1	3	2
1829	74	1			0	16.0401	66	108	73	6.7	154	52	39	104	89	142	1	Lung	0	1	1	1	5.27584	1	0	0	1	1	1	2	2	1	0
1830	67	0	60	7	0	26.5983	93	133	89	5.9	224	364	47	104	81	159	0		1	0	0	1	10.0753	1	1	1	1	1	2	4	3	1	2
1831	49	0	37	12	0	26.7094	92	121	75	6.1	195	549	35	50	98	190	0		1	0	0	1	10.0753	1	0	1	0	1	2	4	3	1	0
1832	40	1			0	21.4506	84	100	60	5.4	156	90	37	101	80	75	0		0	1	1	1	10.0753	0	0	0	1	1	1	1	1	1	0
1833	91	0	81	6	0	23.1994	86	117	60	7.3	188	165	39	116	80	230	0		1	0	0	1	10.0753	1	0	1	1	1	2	3	1	2	1
1834	54	1	39	15	1	30.81	107.2	130	90	7.7	253	321	40	148	137	245	0		1	1	1	1	10.0753	1	1	1	1	0	2	5	4	2	2
1835	52	0	41	11	1	23.3507	76	144	75	8.4	162	143	45	88	159	276	0		1	0	0	0	10.0753	1	0	0	0	1	1	3	1	3	2
1836	60	0	55	5	1	24.9109	88.1	130	90	11.1	214	327	42	106	250	362	1	IHD	1	0	0	1	10.0753	1	1	1	1	1	2	3	1	5	2
1837	61	0	23	38	0	22.0699	84.1	119	51	9.3	179	155	49	99	147	371	0		1	0	0	0	10.0726	1	0	1	0	1	2	1	1	4	1
1838	46	0	33	13	0	27.3262	93.1	111	75	8.5	193	141	56	108	151	360	0		1	0	0	1	10.0726	1	0	0	1	0	2	4	3	3	2
1839	62	0	52	10	0	22.5935	90	131	83	7.3	213	134	60	126	90	263	0		1	0	0	1	10.0726	1	1	0	1	0	2	1	1	2	2
1840	49	0	39	10	1	30.7443	92.2	140	89	7.1	181	281	40	84	77	204	0		1	0	0	0	10.0726	1	0	1	0	1	2	5	4	2	3
1841	69	1	59	10	1	20.8326	90	145	91	14.6	229	176	36	157	284	554	0		1	1	1	0	10.0726	1	1	1	1	1	2	1	1	5	1
1842	53	1	45	8	1	24.3818	86.3	171	111	9.7	236	163	38	165	140	301	0		1	1	1	1	10.0726	1	1	1	1	1	1	3	1	5	0
1843	74	1			1	20.2024	73.75	165	91	6.2	168	86	46	104	112	117	0		0	1	1	0	10.0671	1	0	0	1	0	1	1	1	1	1
1844	58	0			1	34.503	105	140	70	6.7	198	80	48	134	87	103	0		0	0	0	1	10.0671	0	0	0	1	1	2	5	4	1	2
1845	68	1			1	22.3908	87	140	101	5.7	185	93	54	112	78	90	0		0	1	1	1	10.0671	0	0	0	1	0	1	1	1	1	1
1846	55	0	45	10	0	33.6389	99	126	83	14.3	252	200	43	169	229	423	0		1	0	0	1	10.0671	1	1	1	1	1	2	5	4	5	1
1847	75	0			0	18.7413	72	91	60	6	193	95	43	131	73	91	0		0	0	0	1	10.0671	0	0	0	1	1	1	1	1	1	1
1848	57	1			1	22.6652	84.2	161	100	5.8	151	108	41	88	84	57	0		0	1	0	1	10.0671	0	0	0	0	0	1	1	1	1	0
1849	58	0	48	10	1	29.1763	90.5	145	85	10.8	254	235	58	149	161	334	0		1	0	0	1	10.0671	1	1	1	1	0	2	4	3	5	0
1850	58	0	48	10	0	23.3747	80	131	80	10.4	238	183	36	165	150	257	0		1	0	0	0	10.0671	1	1	1	1	1	2	3	1	5	3
1851	53	0	43	10	1	33.1556	99.2	142	89	6.2	245	121	47	173	93	130	0		1	0	0	1	10.0643	1	1	0	1	1	2	5	4	1	2
1852	52	0	42	10	0	22.416	78	106	63	7.5	159	157	43	84	108	206	1	cancer	1	0	0	0	5.83984	1	0	1	0	1	1	1	1	2	0
1853	62	0	47	15	0	25.6666	90	130	60	6.7	205	96	44	141	102	272	1	Renal failure	1	0	0	0	9.94935	1	1	0	1	1	2	4	3	1	1
1854	65	1	45	20	1	27.0616	91	140	80	10.5	227	123	43	159	239	298	1	Renal failure	1	0	0	1	7.74264	1	1	0	1	0	2	4	3	5	3
1855	70	0	60	10	0	33.9415	110	132	80	11.5	299	205	38	220	213	354	0		1	0	0	1	10.0643	1	1	1	1	1	2	5	4	5	2
1856	72	0	57	15	1	35.0317	107	144	84	8.3	252	179	43	173	117	269	0		1	0	0	1	10.0643	1	1	1	1	1	2	5	5	3	2
1857	73	0	65	8	1	28.1147	96	160	90	6.7	210	234	35	128	93	132	0		1	0	0	1	10.0643	0	1	1	1	1	2	4	3	1	1
1858	80	1			0	15.9516	74	102	69	6.7	140	72	55	70	91	104	1	IHD	0	1	1	1	2.33812	0	0	0	0	0	1	2	2	1	1
1859	72	0	66	6	1	24.6919	96	181	100	9.4	212	559	35	65	248	349	1	Cerebrovascular d	1	0	0	1	3.93977	1	1	1	0	1	2	3	1	4	1
1860	81	1			0	27.2176	101	110	70	6	200	104	39	140	82	121	0		0	0	1	1	10.0616	0	1	0	1	1	2	4	3	1	1
1861	39	0			0	26.9983	94	101	64	5.8	179	82	48	114	72	89	0		0	0	0	1	10.0616	0	0	0	1	1	2	4	3	1	1
1862	49	0	37	12	0	25.7531	83.1	109	70	9.8	184	127	37	121	245	312	0		1	0	0	0	10.0616	1	0	0	1	1	2	4	3	5	1
1863	63	1	57	6	1	29.3402	107.5	182	102	7.7	165	125	39	101	188	251	1	IHD	1	1	1	1	1.52498	1	0	0	1	1	2	4	3	2	1
1864	52	1	50	2	0	23.9512	91.05	109	70	4.9	112	50	33	69	86	54	0		1	1	1	1	10.0589	0	0	0	0	1	2	3	1	1	0
1865	50	0	30	20	0	19.9762		102	66	9.9	184	101	62	101	227	295	0		1	0	0	1	10.0589	1	0	0	1	0		1	1	5	0
1866	37	0			0	25.6568	93.4	109	71	5.4	165	57	46	107	79	97	0		0	0	0	1	10.0589	0	0	0	1	1	2	4	3	1	0
1867	57	1	47	10	0	29.903	91.1	131	89	8.4	239	140	37	174	145	339	0		1	0	1	0	10.0534	1	1	0	1	1	2	4	3	3	2
1868	58	0	58	0.1	0	21.6712	82	101	72	7.8	223	190	37	148	105	193	0		1	0	0	1	10.0534	1	1	1	1	1	2	1	1	2	1
1869	57	0	47	10	0	25.6806	99.1	119	70	8.2	177	231	46	85	151	244	0		1	0	0	1	10.0534	1	0	1	0	1	2	4	3	3	2
1870	65	0	40	25	0	25.4366	101	119	71	10.3	225	246	41	134	110	244	0		1	0	0	1	10.0534	1	1	1	1	1	2	4	3	5	1
1871	50	0	46	4	0	20.4876	72	97	61	14.5	226	116	55	147	284	383	1	Tuberculosis	1	0	0	1	3.55373	1	1	0	1	0	1	1	1	5	1
1872	43	1	33	10	0	22.7929	87.4	101	69	6.2	150	117	34	92	85	128	0		1	0	1	1	10.0534	1	0	0	0	1	1	1	1	1	0
1873	53	1	38	15	0	20.1517	81.6	101	72	9.6	126	112	24	79	170	372	1	IHD	1	0	1	0	9.11704	1	0	0	0	1	1	1	1	4	0
1874	63	1	43	20	1	23.0198	83.7	148	68	8	212	92	33	160	152	346	1	Renal failure	1	0	0	1	0.720055	1	1	0	1	1	1	3	1	3	1
1875	65	0	63	2	0	19.1717	82	101	63	7.5	150	83	32	101	116	195	0		1	0	0	0	10.0534	1	0	0	1	1	2	1	1	2	1
1876	60	0			1	23.5908	96.5	144	83	6.8	251	103	49	181	106	138	1	IHD	0	0	0	1	10.0534	1	1	0	1	1	2	3	1	1	2
1877	53	1	43	10	0	15.6082	82.2	107	69	5.6	156	67	47	95	72	103	0		1	0	1	0	10.0534	1	0	0	0	0	1	2	2	1	1
1878	38	1			0	20.4475	77	120	82	6	176	299	30	86	84	95	0		0	0	0	1	10.0479	0	0	1	0	1	1	1	1	1	0
1879	70	0	66	4	1	25.8897	86	153	73	6.4	202	137	38	136	86	84	0		1	0	0	1	10.0479	0	1	0	1	1	2	4	3	1	1
1880	56	0	46	10	0	24.9915	91.5	99	65	7.2	262	159	35	195	133	209	0		1	0	0	0	10.0452	1	1	1	1	1	2	3	1	2	1
1881	60	0	50	10	0	24.3232	85.4	119	70	8.1	186	129	35	125	114	237	0		1	0	0	1	10.0452	1	0	0	1	1	2	3	1	3	1
1882	56	0	56	0.01	0	31.8207	95.4	123	71	6.8	286	219	59	183	106	126	0		1	0	0	1	10.0452	1	1	1	1	0	2	5	4	1	0
1883	53	1	28	25	0	28.0404	92	110	80	7.5	182	217	35	103	97	248	0		1	0	0	0	10.0424	1	0	1	1	1	2	4	3	2	0
1884	42	1			1	29.5899	98	140	100	6.2	239	151	47	161	101	110	0		0	0	1	1	10.0424	1	1	1	1	0	2	4	3	1	1
1885	48	0	38	10	1	23.931	90	146	91	7.7	155	358	30	53	141	181	0		1	0	0	1	10.0424	1	0	1	0	1	2	3	1	2	0
1886	70	0	63	7	0	22.769	84	102	71	15.6	238	117	60	154	385	444	1	Renal failure	1	0	0	1	2.42026	1	1	0	1	0	2	1	1	5	2
1887	40	0	30	10	0	28.1969	94.2	139	78	8.9	198	109	62	114	130	198	0		1	0	0	1	10.026	1	0	0	1	0	2	4	3	4	0
1888	49	1	47	2	0	23.8643	84	110	70	5	105	191	14	52	83	115	0		1	0	1	1	10.026	0	0	1	0	1	1	3	1	1	1
1889	65	0	50	15	1	28.9282	96.5	144	92	10.8	150	170	40	76	160	335	0		1	0	0	1	10.0233	1	0	1	0	1	2	4	3	5	2
1890	35	1			0	20.7958	77	112	75	5	168	105	43	104	84	107	0		0	0	1	1	10.0233	0	0	0	1	0	1	1	1	1	1
1891	69	0			0	22.6883	87	99	62	5.8	198	258	39	107	65	81	0		0	0	0	1	10.0205	0	0	1	1	1	2	1	1	1	2
1892	68	0	58	10	1	24.1778	90	150	80	6.3	178	100	58	100	91	102	0		1	0	0	1	10.0205	1	0	0	1	0	2	3	1	1	1
1893	79	0	69	10	0	29.368	103	130	70	7.1	259	304	49	149	131	218	1	Diabetes mellitus	1	0	0	1	10.0205	1	1	1	1	1	2	4	3	2	1
1894	90	1	87	3	1	29.4531	103.3	220	100	6.1	180	106	45	113	107	214	1	Diabetes mellitus	1	0	0	1	2.75428	1	0	0	1	0	2	4	3	1	2
1895	55	0	45	10	0	31.4672	98.7	122	83	8.6	252	124	54	173	154	268	0		1	0	0	1	10.0178	1	1	0	1	0	2	5	4	3	2
1896	69	0	59	10	0	34.7126	94	131	83	6.6	238	179	47	155	135	170	0		1	0	0	1	9.93292	1	1	1	1	1	2	5	4	1	1
1897	49	1	34	15	0	25.4039	98.2	119	75	6.2	149	153	33	85	148	353	0		1	0	0	1	10.0178	1	0	1	0	1	2	4	3	1	1
1898	52	1	39	13	1	33.3238	121.95	143	102	10.3	170	180	45	89	200	403	0		1	0	1	0	10.0151	1	0	1	0	0	2	5	4	5	1
1899	83	1	33	50	0	20.1552	82	131	52	9	181	62	54	114	117	262	1	IHD	1	0	1	1	9.35524	1	0	0	1	0	1	1	1	4	2
1900	46	0	36	10	0	23.8031	90	100	70	8.8	180	84	51	112	197	348	0		1	0	0	1	10.0151	1	0	0	1	0	2	3	1	4	0
1901	54	0	44	10	0	30.3682	92	131	76	6.3	178	86	47	113	150	172	0		1	0	0	1	10.0151	1	0	0	1	1	2	5	4	1	0
1902	62	1	56	6	0	24.9991	98	120	80	6.6	199	152	31	137	102	216	1	IHD	1	1	1	1	2.17933	1	0	1	1	1	2	3	1	1	3
1903	70	0	64	6	1	19.4135	71	206	80	7.2	179	81	56	106	160	268	1	Circulatory disea	1	0	0	1	0.81588	1	0	0	1	0	1	1	1	2	4
1904	56	0	43	13	0	29.8187	112	120	70	8.7	246	191	38	169	207	336	0		1	0	0	1	10.0151	1	1	1	1	1	2	4	3	3	2
1905	50	1	37	13	0	20.983	82	123	78	9.9	184	513	29	52	262	331	1	Lung	1	0	0	0	8.24367	1	0	1	0	1	1	1	1	5	4
1906	84	0	64	20	1	16.9729	63.4	167	73	6.8	182	91	48	115	118	257	1	Accidental fall	1	0	0	1	8.29021	1	0	0	1	1	1	2	2	1	1
1907	50	1	40	10	0	24.9036	91.2	97	60	8	183	248	35	98	158	359	1	Renal failure	1	0	1	0	4.03285	1	0	1	0	1	2	3	1	3	1
1908	51	0	47	4	0	25.0042	83.6	100	70	5.8	243	109	46	175	100	120	0		1	0	0	1	10.0068	1	1	0	1	1	2	4	3	1	1
1909	83	1			0	13.5156	57.7	110	60	5.1	158	57	59	87	82	88	0		0	0	0	1	10.0068	0	0	0	0	0	1	2	2	1	1
1910	48	1			1	32.4501	106	147	93	5.1	182	189	27	117	85	159	0		0	0	1	0	10.0068	1	0	1	1	1	2	5	4	1	1
1911	61	0	57	4	0	26.0162	85	121	73	5.7	243	112	62	158	103	137	0		1	0	0	1	10.0041	1	1	0	1	0	2	4	3	1	2
1912	71	1			1	15.6013	64	157	79	6.1	215	133	62	126	90	147	0		0	1	1	0	10.0041	1	1	0	1	0	1	2	2	1	1
1913	62	0			0	22.9398	77.4	131	73	5.7	251	117	60	167	85	119	1	Cerebrovascular d	0	0	0	1	5.00479	0	1	0	1	0	1	1	1	1	0
1914	63	0	57	6	1	34.1974	98	180	100	5.7	211	94	48	144	81	144	0		1	0	0	1	9.99863	1	1	0	1	1	2	5	4	1	2
1915	68	0			0	19.5227	81	121	78	6	249	90	47	184	83	91	0		0	0	0	1	9.99863	0	1	0	1	1	2	1	1	1	2
1916	73	0			0	19.9965	71	137	83	4.9	245	123	48	172	89	60	0		0	0	0	1	9.99863	0	1	0	1	1	1	1	1	1	2
1917	58	0			1	20.8444	76.2	160	90	5.5	258	229	52	160	82	137	0		0	0	0	1	9.99863	0	1	1	1	0	1	1	1	1	0
1918	60	0	58	2	1	24.5389	92.4	151	100	5.1	175	165	42	100	83	106	1	cancer	1	0	0	0	8.99932	0	0	1	1	1	2	3	1	1	0
1919	42	0	27	15	0	21.3213	71.4	104	79	10.6	211	163	49	129	195	364	0		1	0	0	0	9.99863	1	1	1	1	1	1	1	1	5	2
1920	65	1			0	26.4441	92.6	108	71	5.2	203	88	58	127	96	174	0		0	0	1	0	9.99589	1	1	0	1	0	2	4	3	1	0
1921	59	0	51	8	1	27.5312	85.9	150	90	7.4	195	63	63	119	132	234	0		1	0	0	1	9.99589	1	0	0	1	0	2	4	3	2	1
1922	63	0	51	12	0	40.9915	104.2	132	81	6.6	222	129	31	165	88	214	1	cancer	1	0	0	1	9.99589	1	1	0	1	1	2	5	5	1	1
1923	59	0	55	4	0	31.2	97	129	84	8.9	219	317	42	113	153	237	0		1	0	0	1	9.99042	1	1	1	1	1	2	5	4	4	2
1924	60	0			0	22.8532	70	110	70	5.8	151	50	48	93	80	93	0		0	0	0	1	9.98768	0	0	0	0	1	1	1	1	1	0
1925	72	1	62	10	1	21.0459	82	168	103	9.1	163	160	28	103	120	270	0		1	1	1	1	9.98768	1	0	1	1	1	1	1	1	4	2
1926	76	0			1	21.7187	81.55	143	82	5.3	217	378	31	110	84	79	0		0	0	0	1	9.98768	0	1	1	1	1	2	1	1	1	1
1927	56	0	42	14	0	25.0173	90	122	79	9.3	208	369	36	98	248	383	0		1	0	0	0	9.98768	1	1	1	0	1	2	4	3	4	2
1928	56	1			0	24.5181	91	129	82	6	257	188	33	186	104	133	0		0	1	0	1	9.98768	1	1	1	1	1	2	3	1	1	0
1929	61	0			0	29.9987	100.8	126	84	5.5	237	138	43	166	95	111	0		0	0	0	1	9.98494	0	1	0	1	1	2	4	3	1	0
1930	67	0			1	26.7531	93.1	142	95	5.7	192	123	35	132	95	172	1	IHD	0	0	0	1	4.98563	1	0	0	1	1	2	4	3	1	1
1931	54	0			1	19.4667	71	152	91	5.2	186	93	42	125	80	95	1	Conges Heart fail	0	0	0	1	7.58385	0	0	0	1	1	1	1	1	1	0
1932	75	0	65	10	1	31.5776	100.05	178	90	6.2	189	102	52	116	110	186	0		1	0	0	1	9.98494	1	0	0	1	0	2	5	4	1	2
1933	59	0			0	22.0444	76	109	72	5.5	157	108	47	88	83	97	0		0	0	0	1	9.9822	0	0	0	0	1	1	1	1	1	1
1934	68	0	68	0.01	1	21.736	77	141	72	6.7	220	127	42	152	104	94	0		1	0	0	1	9.9822	1	1	0	1	1	1	1	1	1	2
1935	62	0	52	10	1	28	89.2	167	80	6.9	203	170	49	120	150	288	1	IHD	1	0	0	0	2.40383	1	1	1	1	1	2	4	3	1	1
1936	65	0			0	21.511	87.6	100	80	5.6	182	134	46	109	91	108	1	cancer	0	0	0	1	8.44901	0	0	0	1	1	2	1	1	1	2
1937	82	0	78	4	1	19.5609	82	168	92	7	249	304	44	144	127	199	1	Unspecif cause	1	0	0	1	3.9781	1	1	1	1	1	2	1	1	2	1
1938	78	0			0	16.969	77.95	103	64	5.4	191	114	56	112	101	111	1	Unspecif cause	0	0	0	1	5.97947	1	0	0	1	0	1	2	2	1	2
1939	65	0	59	6	0	21.3924	78	105	61	5.6	181	345	33	79	94	125	1	Succide	1	0	0	1	6.00137	0	0	1	0	1	1	1	1	1	1
1940	85	0	63		1	25.59	87.1	130	80	6.8	189	109	48	119	139	214	1	Lung	1				6.72964	1	0	0	1	1	2	4	3	1	0
1941	45	1	42	3	0	20.6479	61	120	60	5.6	177	132	68	82	109	184	1	cancer	1	1	1	0	3.00068	1	0	0	0	0	1	1	1	1	2
1942	75	0	75	0.01	1	20.2203	76	163	89	6.2	211	127	47	138	82	113	0		1	0	0	1	9.97673	0	1	0	1	1	1	1	1	1	0
1943	69	0	59	10	0	19.4711	78	107	71	5.9	191	121	46	120	83	90	0		1	0	0	1	9.97673	0	0	0	1	1	1	1	1	1	0
1944	64	0			1	26.6204	91	141	68	5.8	210	158	39	139	97	109	0		0	0	0	1	9.97673	0	1	1	1	1	2	4	3	1	1
1945	62	0	55	7	0	16.3727	76	117	76	14.7	287	104	53	213	303	441	0		1	0	0	1	9.97673	1	1	0	1	0	1	2	2	5	1
1946	61	0			1	19.1883	77	159	84	5.9	135	114	39	73	79	113	1	IHD	0	0	0	1	9.4757	0	0	0	0	1	1	1	1	1	0
1947	52	0			0	19.7035	76	100	60	5.7	160	84	40	103	73	112	1	Unspecif cause	0	0	0	1	3.97536	0	0	0	1	1	1	1	1	1	1
1948	62	0	56	6	0	22.4279	80.3	139	79	7.5	205	106	64	119	149	281	0		1	0	0	0	9.97399	1	1	0	1	0	2	1	1	2	0
1949	59	1	49	10	0	22.6811	88.5	104	61	7.5	215	535	27	81	156	305	0		1	1	0	1	9.96851	1	1	1	0	1	1	1	1	2	1
1950	89	1			0	20.1665	80.25	133	72	6.1	174	86	49	108	96	167	0		0	1	0	0	9.96578	1	0	0	1	0	1	1	1	1	1
1951	61	0	45	16	0	26.2509	90	130	80	14.1	236	165	48	155	365	450	0		1	0	0	0	9.95756	1	1	1	1	1	2	4	3	5	1
1952	72	0	72	0.4	1	32	104	148	82	7.1	202	148	40	132	102	190	1	Lung	1	0	0	0	9.95756	1	1	0	1	1	2	5	4	2	1
1953	79	0			0	22.0718	82	134	76	6.8	206	80	70	120	85	96	0		0	0	0	1	9.95756	0	1	0	1	0	2	1	1	1	1
1954	74	1			1	23.3355	93	140	90	6.6	241	149	39	172	88	136	1	IHD	0	1	0	1	9.95756	0	1	0	1	1	2	3	1	1	0
1955	62	0			1	26.8407	84.2	152	94	5.5	190	100	46	124	92	94	0		0	0	0	1	9.95756	0	0	0	1	1	2	4	3	1	0
1956	75	1	67	8	1	23.9487	104.2	140	66	7.3	198	123	33	140	108	146	0		1	0	0	1	9.95756	1	0	0	1	1	2	3	1	2	1
1957	70	1			0	23.3976	88	120	70	6.3	204	187	38	129	88	132	0		0	1	1	1	9.95756	0	1	1	1	1	1	3	1	1	1
1958	56	0	51	5	0	28.2622	91	120	80	7.1	146	116	37	86	92	181	0		1	0	0	1	9.95756	1	0	0	0	1	2	4	3	2	2
1959	56	0	51	5	0	29.3456	89.5	128	84	7.8	223	147	45	149	116	239	0		1	0	0	1	9.95756	1	1	0	1	1	2	4	3	2	1
1960	63	0			1	23.591	83	132	90	6.1	150	114	40	87	96	107	0		0	0	0	1	9.95756	0	0	0	0	1	2	3	1	1	1
1961	59	1	49	10	1	31.4417	108	180	100	8.7	164	159	40	92	117	190	0		1	0	0	1	9.95756	1	0	1	0	0	2	5	4	3	2
1962	72	0	62	10	0	22.6801	85	131	68	11.5	226	118	45	157	187	361	0		1	0	0	0	9.95209	1	1	0	1	1	2	1	1	5	2
1963	63	0	53	10	0	26.582	92.1	123	84	5.3	201	155	34	136	89	124	0		1	0	0	1	9.95209	1	1	1	1	1	2	4	3	1	1
1964	63	0	55	8	1	23.8789	82.45	140	59	10.2	165	137	26	112	107	247	0		1	0	0	1	9.95209	1	0	0	1	1	2	3	1	5	1
1965	65	0	55	10	0	18.6548	82	103	52	5.3	207	123	23	159	91	219	0		1	0	0	1	9.95209	1	1	0	1	1	2	1	1	1	1
1966	72	1			0	14.2533	53.3	101	82	5.8	166	97	59	88	91	162	0		0	1	1	0	9.95209	1	0	0	0	0	1	2	2	1	2
1967	54	1			0	17.8215	71	100	80	5.1	182	63	36	133	77	104	1	Succide	0	0	1	0	1.95209	0	0	0	1	1	1	2	2	1	0
1968	81	0								5.6	235	89	60	157	105		0		0	0	0	1	9.95209	0	1	0	1	0				1	1
1969	56	0	44	12	1	29.5111	99	190	117	10.1	248	160	54	162	232	355	1	IHD	1	0	0	0	6.94593	1	1	1	1	0	2	4	3	5	3
1970	59	0	48	11.6	1	26.5705	109	140	80	8.5	235	57	64	160	141	349	0		1	0	0	1	9.94661	1	1	0	1	0	2	4	3	3	2
1971	52	0	41	11.6	0	36.5869	109	134	66	10.3	189	107	29	139	117	286	0		1	0	0	1	9.94661	1	0	0	1	1	2	5	5	5	2
1972	75	1	60	15	0	24.3046	95.1	110	60	12.6	272	145	47	196	215	447	1	Circulatory disea	1	1	0	1	6.94593	1	1	0	1	0	2	3	1	5	3
1973	44	0	31	13	0	26.4724		130	70	9.6	170	104	41	108	258	386	0		1	0	0	1	9.94387	1	0	0	1	1		4	3	4	3
1974	56	0	46	10	0	28.5589		111	72	9.3	207	115	41	143	169	289	0		1	0	0	1	9.94387	1	1	0	1	1		4	3	4	1
1975	65	0	57	8	0	21.0828		120	70	14	193	176	37	121	440	516	1	Unspecif cause	1	0	0	1	2.89391	1	0	1	1	1		1	1	5	2
1976	85	0			1	27.1111		170	70	5.3	256	97	66	171	97	126	1	IHD	0	0	0	1	6.13005	0	1	0	1	0		4	3	1	1
1977	60	1	57	3	1	18.947	72	154	87	5.6	211	73	42	154	67	97	1	IHD	1	1	0	0	3.56742	0	1	0	1	0	1	1	1	1	1
1978	59	0			0	19.6768		111	70	5.5	244	120	37	183	104	114	0		0	0	0	1	9.94387	1	1	0	1	1		1	1	1	1
1979	78	1	70	8	0	23.5938	93	129	72	6.2	193	154	30	132	107	153	1	Circulatory disea	1	0	0	1	7.52909	1	0	1	1	1	2	3	1	1	1
1980	23	0	18	5	0	19.4797	75	100	70	13	149	59	40	97	376	556	1	Diabetes mellitus	1	0	0	1	1.94114	1	0	0	0	1	1	1	1	5	1
1981	38	0	28	10	0	19.1807	83	130	80	9.6	148	50	56	82	221	394	1	Cerebrovascular d	1	0	0	1	9.94114	1	0	0	0	0	2	1	1	4	2
1982	45	0	30	15	0	25.5132	90	110	67	7.5	162	137	42	93	138	270	0		1	0	0	0	9.94114	1	0	0	0	1	2	4	3	2	0
1983	56	1	54	2	0	19.6072	85	120	80	8.6	246	112	31	193	104	279	1	IHD	1	1	1	1	2.82272	1	1	0	1	1	1	1	1	3	3
1984	74	0	64	10	1	28.1374	102	182	85	6	221	178	33	152	79	179	0		1	0	0	1	9.94114	1	1	1	1	1	2	4	3	1	2
1985	48	0			0	27.8953	86	114	69	5.2	171	67	39	119	89	103	0		0	0	0	1	9.93018	0	0	0	1	1	2	4	3	1	1
1986	58	0	52	6	0	31.746	112	113	72	13.3	165	88	34	113	311	355	1	Lung	1	0	0	1	9.94114	1	0	0	1	1	2	5	4	5	2
1987	66	1			0	23.2135	93	130	80	6	195	69	39	142	85	138	0		0	0	0	1	9.94114	0	0	0	1	1	2	3	1	1	1
1988	72	0	64	8	1	25.6		169	72	8.7	221	104	53	147	231	408	1	IHD	1	0	0	1	2.45585	1	1	0	1	0		4	3	3	2
1989	71	0	60	11	1	28.0471	90.2	183	82	7.1	200	206	35	124	117	296	0		1	0	0	1	9.9384	1	1	1	1	1	2	4	3	2	1
1990	61	0	46	15	0	20.6747	84.4	123	67	7.5	168	164	42	93	190	423	0		1	0	0	1	9.9384	1	0	1	0	1	2	1	1	2	2
1991	44	0	31	13	0	26.0863	87	110	80	8.2	162	184	28	97	171	306	0		1	0	0	1	9.9384	1	0	1	0	1	2	4	3	3	0
1992	58	0	38	20	0	26.6137		138	82	6.1	218	131	51	141	92	202	0		1	0	0	1	9.9384	1	1	0	1	0		4	3	1	1
1993	34	1	27	7	0	23.5157	76.5	90	70	5.3	164	69	60	90	86	96	0		1	0	0	1	9.93292	1	0	0	0	0	1	3	1	1	0
1994	63	1	63	0.7	0	24.4646	98	108	69	8	234	130	55	153	161	335	0		1	1	0	1	9.93018	1	1	0	1	0	2	3	1	3	1
1995	59	0	44	15	0	22.0478	85	130	70	7.3	232	96	52	161	128	351	0		1	0	0	1	9.93018	1	1	0	1	0	2	1	1	2	2
1996	68	0	43	25	1	31.484	104	148	89	10.9	205	194	51	115	238	351	0		1	0	0	1	9.93018	1	1	1	1	0	2	5	4	5	1
1997	61	0	54	7	1	26.875	105	140	80	5.6	246	675	45	66	109	202	0		1	0	0	0	9.93018	1	1	1	0	1	2	4	3	1	1
1998	58	0	48	10	0	23.1094	89	130	70	8.8	230	236	35	148	201	339	0		1	0	0	1	9.93018	1	1	1	1	1	2	3	1	4	1
1999	47	0	37	10	0	29.3444	89.05	130	80	6.5	186	162	32	122	98	118	0		1	0	0	1	9.93018	0	0	1	1	1	2	4	3	1	0
[truncated: 829 more rows]
